# Supplementary material for: Crystal structure of tri­aqua­(2,6-di­methyl­pyrazine-κN 4)bis­(thio­cyanato-κN)manganese(II) 2,5-di­methyl­pyrazine disolvate
Source: Acta Crystallogr E Crystallogr Commun. 2015 Nov 18;71(Pt 12):m223–4. doi: 10.1107/S2056989015020769 (PMC4719844; doi:10.1107/S2056989015020769)
Supplement: Supplementary file 1 [file e-71-0m223-sup1.cif]

##############################################################################
#                                                                            #
# This CIF contains the data in a paper accepted for publication in          #
# Acta Crystallographica Section E. It conforms to the requirements of       #
# Notes for Authors for Acta Crystallographica Section E, and has been       #
# peer reviewed under the auspices of the IUCr Commission on Journals.       #
#                                                                            #
# Full details of the Crystallographic Information File format               #
# are given in the paper "The Crystallographic Information File (CIF):       #
# a New Standard Archive File for Crystallography" by S. R. Hall, F. H.      #
# Allen and I. D. Brown [Acta Cryst. (1991), A47, 655-685].                  #
#                                                                            #
# The current version of the core CIF dictionary is obtainable from          #
# ftp://ftp.iucr.org/pub/cif_core.dic.                                       #
#                                                                            #
# Software is freely available for graphical display of the structure(s)     #
# in this CIF. For information consult the CIF software page                 #
# http://www.iucr.org/resources/cif/software.                                #
#                                                                            #
# This file may be used for bona fide research purposes within the           #
# scientific community so long as proper attribution is given to the journal # 
# article from which it was obtained.                                        #
#                                                                            #
##############################################################################
data_I
_database_code_depnum_ccdc_archive 'CCDC 1434562'
_audit_creation_method     SHELXL-2013
_chemical_name_systematic
;\
Triaqua(2,6-dimethylpyrazine-\k<i>N</i>^4^)bis(thiocyanato-\k<i>N</i>)\
manganese(II) 2,5-dimethylpyrazine disolvate
;
_chemical_name_common     ?
_chemical_formula_moiety     'C8 H14 Mn N4 O3 S2, 2(C6 H8 N2)'
_chemical_formula_sum     'C20 H30 Mn N8 O3 S2'
_chemical_formula_iupac     '[Mn (N C S)2 (C6 H8 N2) (H2 O)3], 2C6 H8 N2'
_chemical_formula_weight     549.58
_chemical_melting_point     ?
_shelx_space_group_comment
;
The symmetry employed for this shelxl refinement is uniquely defined
by the following loop, which should always be used as a source of
symmetry information in preference to the above space-group names.
They are only intended as comments.
;
_space_group_crystal_system     monoclinic
_space_group_name_H-M_alt     'C 2/c'
_space_group_name_Hall     '-C 2yc'
loop_
    _space_group_symop_operation_xyz
    'x, y, z'
    '-x, y, -z+1/2'
    'x+1/2, y+1/2, z'
    '-x+1/2, y+1/2, -z+1/2'
    '-x, -y, -z'
    'x, -y, z-1/2'
    '-x+1/2, -y+1/2, -z'
    'x+1/2, -y+1/2, z-1/2'
_cell_length_a     15.3650(10)
_cell_length_b     27.9630(14)
_cell_length_c     7.0816(5)
_cell_angle_alpha     90
_cell_angle_beta     93.59(3)
_cell_angle_gamma     90
_cell_volume     3036.6(3)
_cell_formula_units_Z     4
_cell_measurement_reflns_used     12096
_cell_measurement_theta_min     2.91
_cell_measurement_theta_max     28.05
_cell_measurement_temperature     200(2)
_exptl_crystal_description     block
_exptl_crystal_colour     yellow
_exptl_crystal_size_max     0.3040
_exptl_crystal_size_mid     0.2257
_exptl_crystal_size_min     0.1260
_exptl_crystal_density_diffrn     1.202
_exptl_crystal_density_meas     ?
_exptl_crystal_density_method     ?
_exptl_crystal_F_000     1148
_exptl_absorpt_coefficient_mu     0.604
_exptl_absorpt_correction_type     numerical
_exptl_absorpt_process_details
;
(X-SHAPE and X-RED32; Stoe, 2008)
;
_shelx_estimated_absorpt_T_min     ?
_shelx_estimated_absorpt_T_max     ?
_exptl_absorpt_correction_T_min     0.839
_exptl_absorpt_correction_T_max     0.921
_exptl_special_details     ?
_diffrn_ambient_temperature     200(2)
_diffrn_radiation_type     MoK\a
_diffrn_radiation_wavelength     0.71073
_diffrn_measurement_device_type     'Stoe IPDS-1'
_diffrn_measurement_method     'phi-scans'
_diffrn_detector_area_resol_mean     ?
_diffrn_reflns_number     12096
_diffrn_reflns_av_R_equivalents     0.0343
_diffrn_reflns_theta_min     2.914
_diffrn_reflns_theta_max     28.052
_diffrn_reflns_theta_full     25.242
_diffrn_measured_fraction_theta_max     0.991
_diffrn_measured_fraction_theta_full     0.993
_diffrn_reflns_limit_h_min     -20
_diffrn_reflns_limit_h_max     20
_diffrn_reflns_limit_k_min     -36
_diffrn_reflns_limit_k_max     33
_diffrn_reflns_limit_l_min     -9
_diffrn_reflns_limit_l_max     9
_refine_special_details     ?
_reflns_number_total     3674
_reflns_number_gt     2928
_reflns_threshold_expression     'I > 2\s(I)'
_refine_ls_structure_factor_coef     Fsqd
_refine_ls_matrix_type     full
_refine_ls_R_factor_all     0.0586
_refine_ls_R_factor_gt     0.0464
_refine_ls_wR_factor_gt     0.1302
_refine_ls_wR_factor_ref     0.1366
_refine_ls_goodness_of_fit_ref     1.065
_refine_ls_restrained_S_all     1.065
_refine_ls_number_reflns     3674
_refine_ls_number_parameters     160
_refine_ls_number_restraints     0
_refine_ls_hydrogen_treatment     constr
_refine_ls_weighting_scheme     calc
_refine_ls_weighting_details
              'w=1/[\s^2^(Fo^2^)+(0.0893P)^2^+0.7561P] where P=(Fo^2^+2Fc^2^)/3'
_atom_sites_solution_hydrogens     mixed
_atom_sites_solution_primary     ?
_atom_sites_solution_secondary     ?
_refine_ls_shift/su_max     0.001
_refine_ls_shift/su_mean     0.000
_refine_diff_density_max     0.561
_refine_diff_density_min     -0.447
_refine_ls_extinction_method
;
SHELXL2013 (Sheldrick, 2015)
;
_refine_ls_extinction_coef     0.0112(14)
_refine_ls_extinction_expression
                                  'Fc^*^=kFc[1+0.001xFc^2^\l^3^/sin(2\q)]^-1/4^'
loop_
    _atom_type_symbol
    _atom_type_description
    _atom_type_scat_dispersion_real
    _atom_type_scat_dispersion_imag
    _atom_type_scat_source
    'C' 'C' 0.0033 0.0016
                         'International Tables Vol C Tables 4.2.6.8 and 6.1.1.4'
    'Mn' 'Mn' 0.3368 0.7283
                         'International Tables Vol C Tables 4.2.6.8 and 6.1.1.4'
    'N' 'N' 0.0061 0.0033
                         'International Tables Vol C Tables 4.2.6.8 and 6.1.1.4'
    'S' 'S' 0.1246 0.1234
                         'International Tables Vol C Tables 4.2.6.8 and 6.1.1.4'
    'O' 'O' 0.0106 0.0060
                         'International Tables Vol C Tables 4.2.6.8 and 6.1.1.4'
    'H' 'H' 0.0000 0.0000
                         'International Tables Vol C Tables 4.2.6.8 and 6.1.1.4'
_computing_data_collection
;
X-AREA (Stoe, 2008)
;
_computing_cell_refinement
;
X-AREA (Stoe, 2008)
;
_computing_data_reduction
;
X-AREA (Stoe, 2008)
;
_computing_structure_solution
;
SHELXS97 (Sheldrick, 2008)
;
_computing_structure_refinement
;
SHELXL2013 (Sheldrick, 2015)
;
_computing_molecular_graphics
;
XP in SHELXTL (Sheldrick, 2008) and DIAMOND (Brandenburg, 1999)
;
_computing_publication_material
;
publCIF (Westrip, 2010)
;
loop_
    _atom_site_type_symbol
    _atom_site_label
    _atom_site_fract_x
    _atom_site_fract_y
    _atom_site_fract_z
    _atom_site_U_iso_or_equiv
    _atom_site_adp_type
    _atom_site_calc_flag
    _atom_site_occupancy
    _atom_site_disorder_assembly
    _atom_site_disorder_group
    Mn Mn1 0.5000 0.35637(2) 0.7500 0.02817(16) Uani d 1 . .
    N N1 0.63645(12) 0.35855(7) 0.8519(3) 0.0392(4) Uani d 1 . .
    C C1 0.70974(14) 0.36619(7) 0.8897(3) 0.0320(4) Uani d 1 . .
    S S1 0.81250(4) 0.37677(3) 0.94387(10) 0.0516(2) Uani d 1 . .
    N N10 0.5000 0.44106(9) 0.7500 0.0384(6) Uani d 1 . .
    C C10 0.57337(19) 0.46610(9) 0.7441(4) 0.0466(6) Uani d 1 . .
    H H10 0.6271 0.4495 0.7390 0.056 Uiso calc 1 . .
    C C11 0.5741(3) 0.51597(10) 0.7453(5) 0.0701(11) Uani d 1 . .
    N N11 0.5000 0.54050(11) 0.7500 0.0908(18) Uani d 1 . .
    C C14 0.6575(3) 0.54330(13) 0.7435(7) 0.1057(18) Uani d 1 . .
    H H14A 0.6836 0.5460 0.8729 0.159 Uiso calc 1 . .
    H H14B 0.6458 0.5753 0.6918 0.159 Uiso calc 1 . .
    H H14C 0.6979 0.5265 0.6647 0.159 Uiso calc 1 . .
    N N20 0.85869(11) 0.27900(7) 0.3202(3) 0.0333(4) Uani d 1 . .
    C C20 0.85722(13) 0.32096(8) 0.4089(3) 0.0328(4) Uani d 1 . .
    C C21 0.77715(14) 0.34317(8) 0.4339(3) 0.0340(4) Uani d 1 . .
    H H21 0.7770 0.3729 0.4986 0.041 Uiso calc 1 . .
    C C22 0.70304(13) 0.28263(7) 0.2784(3) 0.0293(4) Uani d 1 . .
    C C23 0.78238(13) 0.26022(7) 0.2550(3) 0.0317(4) Uani d 1 . .
    H H23 0.7825 0.2304 0.1905 0.038 Uiso calc 1 . .
    C C24 0.94162(15) 0.34348(10) 0.4817(4) 0.0481(6) Uani d 1 . .
    H H24A 0.9518 0.3727 0.4099 0.072 Uiso calc 1 . .
    H H24B 0.9896 0.3210 0.4668 0.072 Uiso calc 1 . .
    H H24C 0.9385 0.3514 0.6159 0.072 Uiso calc 1 . .
    C C25 0.61833(14) 0.26149(9) 0.2047(3) 0.0397(5) Uani d 1 . .
    H H25A 0.5932 0.2812 0.1006 0.060 Uiso calc 1 . .
    H H25B 0.5780 0.2604 0.3064 0.060 Uiso calc 1 . .
    H H25C 0.6282 0.2290 0.1588 0.060 Uiso calc 1 . .
    N N21 0.70130(11) 0.32445(6) 0.3712(3) 0.0327(4) Uani d 1 . .
    O O1 0.5000 0.27960(7) 0.7500 0.0436(6) Uani d 1 . .
    H H1O1 0.5402 0.2616 0.7278 0.065 Uiso d 1 . .
    O O2 0.54166(10) 0.36203(6) 0.4560(3) 0.0431(4) Uani d 1 . .
    H H1O2 0.5890 0.3508 0.4324 0.065 Uiso d 1 . .
    H H2O2 0.5375 0.3883 0.4048 0.065 Uiso d 1 . .
loop_
    _atom_site_aniso_label
    _atom_site_aniso_U_11
    _atom_site_aniso_U_22
    _atom_site_aniso_U_33
    _atom_site_aniso_U_12
    _atom_site_aniso_U_13
    _atom_site_aniso_U_23
    Mn1 0.0211(2) 0.0233(2) 0.0402(3) 0.000 0.00231(16) 0.000
    N1 0.0256(8) 0.0395(10) 0.0520(12) -0.0022(7) 0.0000(7) -0.0025(9)
    C1 0.0309(10) 0.0287(9) 0.0366(11) 0.0015(7) 0.0034(8) 0.0018(8)
    S1 0.0252(3) 0.0799(5) 0.0492(4) -0.0089(3) -0.0008(2) -0.0037(3)
    N10 0.0544(16) 0.0242(11) 0.0377(14) 0.000 0.0107(12) 0.000
    C10 0.0690(17) 0.0307(11) 0.0419(13) -0.0106(10) 0.0184(12) -0.0035(9)
    C11 0.120(3) 0.0331(13) 0.0631(19) -0.0243(15) 0.053(2) -0.0122(12)
    N11 0.157(4) 0.0227(14) 0.103(3) 0.000 0.095(3) 0.000
    C14 0.154(4) 0.0514(19) 0.121(4) -0.052(2) 0.081(3) -0.029(2)
    N20 0.0268(8) 0.0384(9) 0.0348(9) 0.0069(7) 0.0023(7) 0.0026(7)
    C20 0.0293(9) 0.0389(11) 0.0301(10) 0.0024(8) 0.0012(7) 0.0045(8)
    C21 0.0346(10) 0.0353(10) 0.0322(10) 0.0052(8) 0.0030(8) -0.0023(8)
    C22 0.0280(9) 0.0341(10) 0.0260(9) 0.0029(7) 0.0036(7) 0.0044(8)
    C23 0.0306(9) 0.0320(10) 0.0328(10) 0.0051(7) 0.0032(7) 0.0004(8)
    C24 0.0314(11) 0.0581(15) 0.0543(15) -0.0061(10) -0.0010(10) -0.0051(12)
    C25 0.0289(10) 0.0502(13) 0.0396(12) -0.0025(9) -0.0009(8) 0.0023(10)
    N21 0.0299(8) 0.0384(9) 0.0302(9) 0.0072(7) 0.0043(6) 0.0019(7)
    O1 0.0194(9) 0.0231(10) 0.0887(19) 0.000 0.0056(10) 0.000
    O2 0.0298(8) 0.0495(10) 0.0508(10) 0.0038(6) 0.0098(7) -0.0048(8)
_geom_special_details
;
 All esds (except the esd in the dihedral angle between two l.s. planes)
 are estimated using the full covariance matrix.  The cell esds are taken
 into account individually in the estimation of esds in distances, angles
 and torsion angles; correlations between esds in cell parameters are only
 used when they are defined by crystal symmetry.  An approximate (isotropic)
 treatment of cell esds is used for estimating esds involving l.s. planes.
;
loop_
    _geom_bond_atom_site_label_1
    _geom_bond_atom_site_label_2
    _geom_bond_site_symmetry_2
    _geom_bond_distance
    _geom_bond_publ_flag
    Mn1 O1 . 2.147(2) ?
    Mn1 N1 2_656 2.175(2) ?
    Mn1 N1 . 2.175(2) ?
    Mn1 O2 2_656 2.2216(18) ?
    Mn1 O2 . 2.2216(18) ?
    Mn1 N10 . 2.368(2) ?
    N1 C1 . 1.161(3) ?
    C1 S1 . 1.628(2) ?
    N10 C10 . 1.330(3) ?
    N10 C10 2_656 1.330(3) ?
    C10 C11 . 1.395(4) ?
    C11 N11 . 1.331(4) ?
    C11 C14 . 1.493(5) ?
    N11 C11 2_656 1.331(4) ?
    N20 C20 . 1.332(3) ?
    N20 C23 . 1.340(3) ?
    C20 C21 . 1.399(3) ?
    C20 C24 . 1.504(3) ?
    C21 N21 . 1.328(3) ?
    C22 N21 . 1.343(3) ?
    C22 C23 . 1.390(3) ?
    C22 C25 . 1.493(3) ?
loop_
    _geom_angle_atom_site_label_1
    _geom_angle_atom_site_label_2
    _geom_angle_atom_site_label_3
    _geom_angle_site_symmetry_1
    _geom_angle_site_symmetry_3
    _geom_angle
    _geom_angle_publ_flag
    O1 Mn1 N1 . 2_656 91.61(5) ?
    O1 Mn1 N1 . . 91.61(5) ?
    N1 Mn1 N1 2_656 . 176.79(10) ?
    O1 Mn1 O2 . 2_656 94.09(5) ?
    N1 Mn1 O2 2_656 2_656 88.89(8) ?
    N1 Mn1 O2 . 2_656 90.88(8) ?
    O1 Mn1 O2 . . 94.09(5) ?
    N1 Mn1 O2 2_656 . 90.88(8) ?
    N1 Mn1 O2 . . 88.89(8) ?
    O2 Mn1 O2 2_656 . 171.82(9) ?
    O1 Mn1 N10 . . 180.0 ?
    N1 Mn1 N10 2_656 . 88.39(5) ?
    N1 Mn1 N10 . . 88.39(5) ?
    O2 Mn1 N10 2_656 . 85.91(5) ?
    O2 Mn1 N10 . . 85.91(5) ?
    C1 N1 Mn1 . . 169.32(19) ?
    N1 C1 S1 . . 179.7(2) ?
    C10 N10 C10 . 2_656 116.5(3) ?
    C10 N10 Mn1 . . 121.76(15) ?
    C10 N10 Mn1 2_656 . 121.77(15) ?
    N10 C10 C11 . . 122.2(3) ?
    N11 C11 C10 . . 120.6(3) ?
    N11 C11 C14 . . 118.2(3) ?
    C10 C11 C14 . . 121.2(4) ?
    C11 N11 C11 . 2_656 118.0(3) ?
    C20 N20 C23 . . 117.86(17) ?
    N20 C20 C21 . . 119.46(19) ?
    N20 C20 C24 . . 119.41(19) ?
    C21 C20 C24 . . 121.1(2) ?
    N21 C21 C20 . . 122.9(2) ?
    N21 C22 C23 . . 119.70(19) ?
    N21 C22 C25 . . 118.18(18) ?
    C23 C22 C25 . . 122.12(19) ?
    N20 C23 C22 . . 122.52(19) ?
    C21 N21 C22 . . 117.57(17) ?
loop_
    _geom_hbond_atom_site_label_D
    _geom_hbond_atom_site_label_H
    _geom_hbond_atom_site_label_A
    _geom_hbond_site_symmetry_A
    _geom_hbond_distance_DH
    _geom_hbond_distance_HA
    _geom_hbond_distance_DA
    _geom_hbond_angle_DHA
    O1 H1O1 N20 7_656 0.82 1.97 2.790(2) 177
    O2 H1O2 N21 . 0.82 1.95 2.769(2) 179
    O2 H2O2 N11 5_666 0.82 2.33 3.138(3) 170
_shelx_hkl_file
;
  -2   0   0   15005    1369   27219    8.32   -1.65  1.0000
   2   0   0   15534    1449   27931    8.32    1.65  1.0000
  -4   0   0  165921    2017  168116    0.53   -0.05  1.0000
   4   0   0  158733    1969  160880    0.53    0.05  1.0000
   6   0   0  696461    3024   676273   -2.41   -0.06  1.0000
  -6   0   0  697438    3155    677236   -2.41    0.06  1.0000
  -8   0   0     332     996   884   -2.46   -0.11  1.0000
   8   0   0     600     698     1303   -2.46    0.11  1.0000
 -10   0   0  222493    1587   230875    1.74   -0.05  1.0000
  10   0   0  235800    1742      244427    1.74    0.05  1.0000
  12   0   0   20424    1199  22303   -1.27    0.02  1.0000
 -12   0   0   18829     917  20635   -1.27   -0.02  1.0000
  14   0   0  141402    1435 144684    0.86   -0.01  1.0000
 -14   0   0  135605    1253 138819    0.86    0.01  1.0000
 -16   0   0   94739    1069  91935   -0.91   -0.05  1.0000
  16   0   0   99582    1246  96706   -0.91    0.05  1.0000
  18   0   0     981    1022    928   -0.14   -0.10  1.0000
 -18   0   0       1     760   -820   -0.14    0.10  1.0000
 -20   0   0   21652    1069  21488   -0.11   -0.08  1.0000
  20   0   0   24591    1346  24417   -0.11    0.08  1.0000
   3   1   0  274255    2742 276492    0.43   -0.60  1.0000
  -3   1   0  274593    2751 276965    0.41    1.30  1.0000
   3  -1   0  282004    2899 284409    0.41   -1.30  1.0000
  -3  -1   0  274263    2935 276500    0.43    0.60  1.0000
   5  -1   0   16770    1012  15464   -1.00    0.43  1.0000
  -5  -1   0   17749    1376  16187   -1.19   -0.07  1.0000
   5   1   0   16776    1013  15258   -1.19    0.07  1.0000
  -5   1   0   17771    1045  16426   -1.00   -0.43  1.0000
  -7   1   0   85260    1282  99897    4.75    0.21  1.0000
   7  -1   0   79925    1236  94115    4.75   -0.21  1.0000
   7   1   0   78695    1246  92602    4.70   -0.05  1.0000
  -7  -1   0   84209    1279  98575    4.70    0.05  1.0000
  -9   1   0   71151    1057  68045   -1.16    0.00  1.0000
  -9  -1   0   74264    1269  71193   -1.12    0.10  1.0000
   9  -1   0   68205    1030  65164   -1.16    0.00  1.0000
   9   1   0   75346    1249  72252   -1.12   -0.10  1.0000
 -11   1   0     410     665    485    0.33    0.10  1.0000
 -11  -1   0     909     656    996    0.28   -0.01  1.0000
  11  -1   0     831     898    936    0.33   -0.10  1.0000
  11   1   0     988     636   1079    0.28    0.01  1.0000
 -13  -1   0   45829    1267  45782   -0.02    0.04  1.0000
 -13   1   0   44673    1273  44898    0.11   -0.08  1.0000
  13  -1   0   46980    1242  47210    0.11    0.08  1.0000
  13   1   0   48781    1244  48732   -0.02   -0.04  1.0000
  15  -1   0    9665     713   9671    0.00   -0.03  1.0000
  15   1   0   11304     721  11214   -0.08   -0.07  1.0000
 -15   1   0   10135    1016  10141    0.00    0.03  1.0000
 -15  -1   0   10670    1008  10582   -0.08    0.07  1.0000
  17   1   0      70    1049     43    0.64   -0.01  1.0000
 -17   1   0      13     796  -1171    0.69   -0.13  1.0000
  17  -1   0     478     748    388    0.69    0.13  1.0000
 -17  -1   0      10     795   -674    0.64    0.01  1.0000
 -19   1   0   18789     885  18921    0.09    0.00  1.0000
 -19  -1   0   21156     889     21241    0.06    0.02  1.0000
  19   1   0   23649    1133   23738    0.06   -0.02  1.0000
  19  -1   0   14974     864 15092    0.09    0.00  1.0000
  -4   2   0    4147    1044    3892    0.40   -0.08  1.0000
   4   2   0    4019    1381   3659    0.57    0.13  1.0000
  -4  -2   0    4788    1411   4394    0.57   -0.13  1.0000
   4  -2   0    4190    1424   3933    0.40    0.08  1.0000
  -6   2   0   40171    1095  45622   -2.60    0.12  1.0000
   6  -2   0   39301    1327  44695   -2.60   -0.12  1.0000
   6   2   0   39646    1319  44523   -2.35    0.04  1.0000
  -6  -2   0   40163    1085   45071   -2.35   -0.04  1.0000
  -8   2   0   69607    1333  75800   -2.27   -0.15  1.0000
   8  -2   0   68022    1311  74146   -2.27    0.15  1.0000
  -8  -2   0   65676    1107  71778   -2.30   -0.06  1.0000
   8   2   0   71789    1329  78163   -2.30    0.06  1.0000
  10   2   0   13525     724  11921    1.40    0.07  1.0000
 -10  -2   0   15230     990  13525    1.40   -0.07  1.0000
 -10   2   0   15327     743  13551    1.46   -0.04  1.0000
  10  -2   0   13688     731  12012    1.46    0.04  1.0000
  12  -2   0   49772    1262  47202   -1.15    0.04  1.0000
 -12  -2   0   48106    1281  46021   -0.95    0.02  1.0000
 -12   2   0   46893     992  44400   -1.15   -0.04  1.0000
  12   2   0   46339     957  44293   -0.95   -0.02  1.0000
 -14   2   0   37573     884  36308    0.65    0.11  1.0000
  14  -2   0   38710     869  37426    0.65   -0.11  1.0000
 -14  -2   0   37574     879  35936    0.84   -0.09  1.0000
  14   2   0   36956     850  35331    0.84    0.09  1.0000
  16  -2   0    1237     894   1557   -0.85   -0.03  1.0000
  16   2   0     887     888   1126   -0.75    0.11  1.0000
 -16   2   0    1950     934   2346   -0.85    0.03  1.0000
 -16  -2   0      15     931    -98   -0.75   -0.11  1.0000
  18   2   0    1480     738   1498   -0.05    0.04  1.0000
  18  -2   0       1     747   -186   -0.15   -0.18  1.0000
 -18  -2   0     450     767    460   -0.05   -0.04  1.0000
 -18   2   0     972     768   1017   -0.15    0.18  1.0000
  20   2   0    4856    1203   4996   -0.20    0.08  1.0000
 -20   2   0    4196     911   4329   -0.20   -0.07  1.0000
 -20  -2   0    4288    1258   4420   -0.20   -0.08  1.0000
  20  -2   0    3021    1209   3134   -0.20    0.07  1.0000
   1   3   0   99908    1514  43045  -23.34   -1.40  1.0000
  -1  -3   0  100976    1634  43759  -23.34    1.40  1.0000
   1  -3   0  108658    1584  45714  -23.17   -0.58  1.0000
  -1   3   0  105009    1669  43352  -23.17    0.58  1.0000
   3  -3   0  395146    3221 404621   -1.51   -1.64  1.0000
  -3  -3   0  411957    3338 421333   -1.44   -0.03  1.0000
   3   3   0  407880    3309 417210   -1.44    0.03  1.0000
  -3   3   0  392771    3247 402218   -1.51    1.64  1.0000
   5   3   0  155066    1740 155976   -0.22   -0.33  1.0000
  -5  -3   0  155305    1750 156216   -0.22    0.33  1.0000
   5  -3   0  157810    1754 156990    0.22    0.54  1.0000
  -5   3   0  156622    1748 155805    0.22   -0.54  1.0000
   7   3   0  116126    1280 103127    3.88    0.11  1.0000
  -7  -3   0  112995    1283 100177    3.88   -0.11  1.0000
  -7   3   0  117027    1290 103744    3.94    0.28  1.0000
   7  -3   0  119058    1473 105657    3.94   -0.28  1.0000
   9   3   0  229898    1742 232425   -0.51   -0.22  1.0000
  -9  -3   0  224414    1766 226911   -0.51    0.22  1.0000
  -9   3   0  225462    1776 228687   -0.67   -0.06  1.0000
   9  -3   0  230857    1738 234120   -0.67    0.06  1.0000
 -11  -3   0    7911     696   7755    0.16   -0.12  1.0000
 -11   3   0    7821     962   7583    0.26    0.15  1.0000
  11   3   0    7349     926   7198    0.16    0.12  1.0000
  11  -3   0    8534     684   8285    0.26   -0.15  1.0000
  13   3   0    4610     775   4741   -0.17   -0.13  1.0000
  13  -3   0    5402     779   5360    0.10    0.18  1.0000
 -13   3   0    5538     806   5495    0.10   -0.18  1.0000
 -13  -3   0    5194     788   5333   -0.17    0.13  1.0000
  15   3   0   18776     745  18886   -0.08   -0.05  1.0000
 -15   3   0   18914     767  18788    0.09    0.01  1.0000
  15  -3   0   18154     748  18031    0.09   -0.01  1.0000
 -15  -3   0   17774     754  17881   -0.08    0.05  1.0000
  17  -3   0    1569    1060   1769    0.53    0.25  1.0000
 -17  -3   0       6    1102   -936    0.43    0.21  1.0000
 -17   3   0     786    1106    928    0.53   -0.25  1.0000
  17   3   0       6    1068  -1728    0.43   -0.21  1.0000
 -19   3   0   36577     991  36295    0.15   -0.02  1.0000
  19  -3   0   36910     961  36627    0.15    0.02  1.0000
 -19  -3   0   32137     992  31965    0.10    0.06  1.0000
  19   3   0   36933     951  36749    0.10   -0.06  1.0000
   0  -4   0  190020    2312  91301   26.41   -1.36  1.0000
   0   4   0  185665    1992  88290   26.41    1.36  1.0000
  -2  -4   0   12782    1245  27130   10.41   -0.16  1.0000
  -2   4   0   12722    1626  27518   10.45   -1.93  1.0000
   2  -4   0   12686    1551  27465   10.45    1.93  1.0000
   2   4   0   12469    1215  26671   10.41    0.16  1.0000
   4  -4   0  365555    2613 363845    0.28    0.17  1.0000
   4   4   0  357247    2806 354163    0.51    0.27  1.0000
  -4  -4   0  352062    2639 349000    0.51   -0.27  1.0000
  -4   4   0  354159    2593 352476    0.28   -0.17  1.0000
  -6  -4   0  317724    2171 331653   -2.42   -0.06  1.0000
   6   4   0  294967    2084 308394   -2.42    0.06  1.0000
  -6   4   0  301252    2133 316485   -2.71    0.06  1.0000
   6  -4   0  318995    2174 334664   -2.71   -0.06  1.0000
  -8   4   0   45353    1193  41777   -1.70   -0.11  1.0000
  -8  -4   0   41137     937  37450   -1.84   -0.07  1.0000
   8   4   0   46748    1163  42812   -1.84    0.07  1.0000
   8  -4   0   45359     927  41783   -1.70    0.11  1.0000
 -10  -4   0   39706     877  38554    0.57   -0.08  1.0000
  10   4   0   39789    1083  38636    0.57    0.08  1.0000
  10  -4   0   41944    1094  40466    0.72    0.04  1.0000
 -10   4   0   41628    1123  40156    0.72   -0.04  1.0000
 -12   4   0    1296    1145   1510   -0.60    0.01  1.0000
 -12  -4   0    2023     793   2191   -0.37    0.04  1.0000
  12   4   0     529     774    617   -0.37   -0.04  1.0000
  12  -4   0     820     792    991   -0.60   -0.01  1.0000
 -14   4   0      74     714    103    0.35    0.13  1.0000
 -14  -4   0     960     694   1130    0.55   -0.11  1.0000
  14  -4   0     287     686    344    0.35   -0.13  1.0000
  14   4   0     819     949    977    0.55    0.11  1.0000
 -16   4   0   55796     927  57185   -0.58    0.09  1.0000
 -16  -4   0   52915     923  54074   -0.50   -0.14  1.0000
  16  -4   0   51214     891  52545   -0.58   -0.09  1.0000
  16   4   0   53669    1095  54836   -0.50    0.14  1.0000
 -18  -4   0     699     756    681    0.01   -0.26  1.0000
  18  -4   0    1537     725   1471   -0.09   -0.26  1.0000
  18   4   0     843    1036    823    0.01    0.26  1.0000
 -18   4   0     348     771    317   -0.09    0.26  1.0000
  20   4   0    7726     901   8111   -0.43    0.02  1.0000
 -20  -4   0    6624     920   6981   -0.43   -0.02  1.0000
  20  -4   0    6887    1225   7181   -0.34    0.08  1.0000
 -20   4   0    8195    1281   8516   -0.34   -0.08  1.0000
  -1  -5   0   45527    1431  14166  -18.80    1.09  1.0000
   1   5   0   44621    1399  13661  -18.80   -1.09  1.0000
  -3  -5   0   70777    1872  82876   -4.32   -0.26  1.0000
  -3   5   0   71010    1938  83573   -4.48    1.44  1.0000
   3   5   0   64169    1562  75712   -4.32    0.26  1.0000
   3  -5   0   71386    1918  83981   -4.48   -1.44  1.0000
   5  -5   0  132401    1807 139204    1.82    0.30  1.0000
  -5  -5   0  135460    1619 140713    1.40    0.50  1.0000
   5   5   0  127367    1599 132461    1.40   -0.50  1.0000
  -5   5   0  131163    1839 137935    1.82   -0.30  1.0000
   7  -5   0  276525    1998 263715    2.43   -0.24  1.0000
  -7  -5   0  267735    1836 254900    2.48   -0.22  1.0000
  -7   5   0  274364    1839 261605    2.43    0.24  1.0000
   7   5   0  262191    1796 249491    2.48    0.22  1.0000
   9   5   0    1868     650   1733    0.36   -0.32  1.0000
  -9  -5   0    1970     932   1831    0.36    0.32  1.0000
   9  -5   0     947     673    924    0.09    0.10  1.0000
  -9   5   0    1841     972   1809    0.09   -0.10  1.0000
 -11  -5   0  147706    1282 147912    0.05   -0.17  1.0000
 -11   5   0  149807    1448 150160    0.09    0.13  1.0000
  11   5   0  153040    1425 153250    0.05    0.17  1.0000
  11  -5   0  148681    1449 149032    0.09   -0.13  1.0000
  13  -5   0   58239     988  58416   -0.07    0.22  1.0000
  13   5   0   60339    1245  60949   -0.24   -0.20  1.0000
 -13   5   0   59530    1272  59709   -0.07   -0.22  1.0000
 -13  -5   0   55489    1015  56074   -0.24    0.20  1.0000
  15  -5   0    6314     941   6423    0.14   -0.04  1.0000
 -15   5   0    3116     711   3193    0.14    0.04  1.0000
  15   5   0    2543     939   2563    0.04    0.06  1.0000
 -15  -5   0    4846     940   4874    0.04   -0.06  1.0000
 -17  -5   0    4319    1099   4480    0.22    0.42  1.0000
  17   5   0    4087    1053   4244    0.22   -0.42  1.0000
 -17   5   0    1885     804   2013    0.27   -0.38  1.0000
  17  -5   0    2390     761   2534    0.27    0.38  1.0000
  19  -5   0    5483     751   5343    0.19    0.05  1.0000
 -19  -5   0    2748    1075   2639    0.21    0.11  1.0000
  19   5   0    2163    1042   2067    0.21   -0.11  1.0000
 -19   5   0    3713     787   3598    0.19   -0.05  1.0000
   2  -6   0  148541    2510 199658   12.16    1.26  1.0000
   2   6   0  141634    2228 190677   11.93   -0.09  1.0000
  -2   6   0  142464    2256 192602   12.16   -1.26  1.0000
  -2  -6   0  139691    2213 188422   11.93    0.09  1.0000
   4  -6   0   76330    1696  76988    0.24    0.32  1.0000
  -4  -6   0   77530    1657  78719    0.41   -0.37  1.0000
   4   6   0   71297    1394  72438    0.41    0.37  1.0000
  -4   6   0   77674    1736  78338    0.24   -0.32  1.0000
   6   6   0    3695    1025   2386   -2.37   -0.06  1.0000
  -6   6   0    4131     774   2655   -2.53   -0.12  1.0000
  -6  -6   0    4522    1020   3059   -2.37    0.06  1.0000
   6  -6   0    4622     757   3051   -2.53    0.12  1.0000
  -8  -6   0    8779     717   9846   -1.09   -0.12  1.0000
  -8   6   0    7924     760   8711   -0.85    0.03  1.0000
   8   6   0    7846     973   8856   -1.09    0.12  1.0000
   8  -6   0    8349     745   9156   -0.85   -0.03  1.0000
 -10   6   0       1     674   -305   -0.20   -0.02  1.0000
 -10  -6   0     641     648    750   -0.41   -0.09  1.0000
  10   6   0     148     629    203   -0.41    0.09  1.0000
  10  -6   0     986     925   1044   -0.20    0.02  1.0000
  12  -6   0    3330    1123   3413    0.13   -0.10  1.0000
 -12   6   0    3357     813   3440    0.13    0.10  1.0000
 -12  -6   0    3574    1113   3722    0.24   -0.03  1.0000
  12   6   0    3982    1091   4138    0.24    0.03  1.0000
  14   6   0   25433    1047  25619    0.11    0.07  1.0000
 -14  -6   0   24681    1085  24865    0.11   -0.07  1.0000
  14  -6   0   25559    1062  25639    0.05   -0.06  1.0000
 -14   6   0   24319     825  24397    0.05    0.06  1.0000
 -16  -6   0    2899     641   2772   -0.25   -0.11  1.0000
  16   6   0    4002     892   3852   -0.25    0.11  1.0000
 -16   6   0    3952     956   3806   -0.25    0.15  1.0000
  16  -6   0    2207     909   2098   -0.25   -0.15  1.0000
  18  -6   0    1152    1034   1149   -0.09   -0.39  1.0000
 -18  -6   0    2336     742   2365   -0.04   -0.46  1.0000
  18   6   0    1098    1042   1116   -0.04    0.46  1.0000
 -18   6   0    1839    1090   1836   -0.09    0.39  1.0000
 -20  -6   0    2832     922   2507   -0.62    0.07  1.0000
   1   7   0   69087    1329  36956  -13.94   -0.66  1.0000
  -1  -7   0   69548    1332  37293  -13.94    0.66  1.0000
  -3  -7   0  100567    1485  79591   -6.93   -0.06  1.0000
   3  -7   0  106401    1507  84230   -7.16   -0.89  1.0000
  -3   7   0  105480    1517  83410   -7.16    0.89  1.0000
   3   7   0   99785    1478  78895   -6.93    0.06  1.0000
  -5  -7   0   16670    1116  13154    2.83    0.30  1.0000
   5  -7   0   19198    1174  15145    3.10   -0.20  1.0000
  -5   7   0   17503     901  13644    3.10    0.20  1.0000
   5   7   0   17032    1120  13476    2.83   -0.30  1.0000
   7   7   0  191500    1754 195285    0.84    0.25  1.0000
  -7  -7   0  202770    1799 206664    0.84   -0.25  1.0000
  -7   7   0  189837    1581 193060    0.72    0.12  1.0000
   7  -7   0  196788    1764 200069    0.72   -0.12  1.0000
   9   7   0   23908     811  25565    1.07   -0.33  1.0000
  -9   7   0   22482     827  23700    0.81   -0.16  1.0000
   9  -7   0   23654     817  24903    0.81    0.16  1.0000
  -9  -7   0   24653     822  26335    1.07    0.33  1.0000
 -11   7   0   23913    1025  23986   -0.05    0.03  1.0000
  11   7   0   24632     977  24688   -0.03    0.10  1.0000
  11  -7   0   24050     768  24124   -0.05   -0.03  1.0000
 -11  -7   0   24455     996  24511   -0.03   -0.10  1.0000
  13   7   0   57662    1206  56985   -0.27   -0.28  1.0000
 -13  -7   0   52706     985  52059   -0.27    0.28  1.0000
  13  -7   0   56859     966  56215   -0.26    0.21  1.0000
 -13   7   0   55573     977  54936   -0.26   -0.21  1.0000
 -15  -7   0   10511     702  10699    0.16   -0.18  1.0000
 -15   7   0    9651    1000   9824    0.16    0.11  1.0000
  15   7   0   10194     691  10379    0.16    0.18  1.0000
  15  -7   0    9770     702   9945    0.16   -0.11  1.0000
  17   7   0    2975    1056   2893    0.09   -0.53  1.0000
  17  -7   0    1952     766   1881    0.10    0.50  1.0000
 -17  -7   0    2245    1081   2173    0.09    0.53  1.0000
 -17   7   0    2110     807   2037    0.10   -0.50  1.0000
  19  -7   0   11570    1306  11831    0.25    0.12  1.0000
  19   7   0   11572     951  11899    0.31   -0.16  1.0000
 -19  -7   0   13068     993  13416    0.31    0.16  1.0000
 -19   7   0   12523     980  12795    0.25   -0.12  1.0000
   2  -8   0     241    1039   5924   12.93    0.41  1.0000
  -2  -8   0     206    1354   4509   12.49   -0.11  1.0000
   2   8   0     295     979   5274   12.49    0.11  1.0000
   4  -8   0   43046    1419  43633    0.29    0.52  1.0000
   4   8   0   45599    1369  46421    0.37    0.29  1.0000
  -4  -8   0   45414    1376  46234    0.37   -0.29  1.0000
  -4   8   0   43345    1437  43934    0.29   -0.52  1.0000
   6  -8   0    5555    1062   4070   -2.10    0.36  1.0000
  -6  -8   0    5887     992   4392   -2.05    0.28  1.0000
  -6   8   0    5713    1076   4205   -2.10   -0.36  1.0000
   6   8   0    5390     722   3964   -2.05   -0.28  1.0000
  -8   8   0   23341     853  23451   -0.07    0.19  1.0000
  -8  -8   0   26033     836  26394   -0.22   -0.16  1.0000
   8  -8   0   26828     842  26946   -0.07   -0.19  1.0000
   8   8   0   25891     825  26251   -0.22    0.16  1.0000
  10   8   0   58908    1140  56143   -1.14    0.09  1.0000
 -10  -8   0   57212     943  54488   -1.14   -0.09  1.0000
  10  -8   0   57877     945  55383   -1.04   -0.03  1.0000
 -10   8   0   61300    1189  58732   -1.04    0.03  1.0000
  12   8   0    3173     765   2790    0.72    0.18  1.0000
 -12   8   0    2524     818   2181    0.73    0.20  1.0000
 -12  -8   0    3297    1076   2906    0.72   -0.18  1.0000
  12  -8   0    2352     799   2021    0.73   -0.20  1.0000
 -14  -8   0    2757     707   2892   -0.25   -0.04  1.0000
  14   8   0    2062     676   2179   -0.25    0.04  1.0000
  14  -8   0    2238     713   2346   -0.23    0.04  1.0000
 -14   8   0    2413     721   2525   -0.23   -0.04  1.0000
  16  -8   0   29664    1007  29725    0.03   -0.17  1.0000
 -16   8   0   27679     813  27738    0.03    0.17  1.0000
 -16  -8   0   33026     796  33039    0.01   -0.05  1.0000
  16   8   0   32664     784  32677    0.01    0.05  1.0000
 -18   8   0    1545    1101   1489   -0.22    0.50  1.0000
  18   8   0    1666     737   1637   -0.16    0.58  1.0000
  18  -8   0    2541     734   2470   -0.22   -0.50  1.0000
 -18  -8   0     710    1086    688   -0.16   -0.58  1.0000
   1  -9   0   41669    1727  64886  -10.00    0.17  1.0000
  -1  -9   0   37905    1383  59154   -9.58    0.33  1.0000
   1   9   0   37120    1381  58172   -9.58   -0.33  1.0000
   3  -9   0  134312    1507 104789   -8.45   -0.30  1.0000
  -3  -9   0  137383    1689 108386   -8.19    0.30  1.0000
   3   9   0  135773    1475 106957   -8.19   -0.30  1.0000
  -5  -9   0  136378    1596 123692    3.48   -0.15  1.0000
   5   9   0  130133    1375 117748    3.48    0.15  1.0000
  -5   9   0  136384    1634 123234    3.60    0.73  1.0000
   5  -9   0  134650    1600 121586    3.60   -0.73  1.0000
  -7   9   0   43767     979  44905   -0.53    0.02  1.0000
   7  -9   0   42787     945  43913   -0.53   -0.02  1.0000
   7   9   0   40753    1164  41848   -0.53    0.21  1.0000
  -7  -9   0   44855    1170  46003   -0.53   -0.21  1.0000
  -9  -9   0    1546     920   2140    1.36    0.27  1.0000
   9   9   0    1133     658   1649    1.36   -0.27  1.0000
   9  -9   0    1839     952   2463    1.32    0.21  1.0000
  -9   9   0    1675     695   2272    1.32   -0.21  1.0000
  11  -9   0   44702    1004  44895   -0.09    0.11  1.0000
 -11  -9   0   44386     997  44614   -0.11    0.06  1.0000
  11   9   0   47006    1249  47241   -0.11   -0.06  1.0000
 -11   9   0   43864    1318  44055   -0.09   -0.11  1.0000
 -13   9   0    7248     778   6956   -0.35   -0.19  1.0000
  13  -9   0    6633     746   6353   -0.35    0.19  1.0000
 -13  -9   0    8904    1016   8636   -0.29    0.33  1.0000
  13   9   0    9566    1003   9288   -0.29   -0.33  1.0000
  15  -9   0    8968     696   8793    0.18   -0.15  1.0000
 -15  -9   0   10099     684   9915    0.17   -0.22  1.0000
  15   9   0    9090     683   8916    0.17    0.22  1.0000
 -15   9   0   10219     974  10033    0.18    0.15  1.0000
 -17   9   0    1233    1094   1315    0.06   -0.50  1.0000
  17  -9   0    1659    1037   1755    0.06    0.50  1.0000
 -17  -9   0     788    1083    836    0.00    0.49  1.0000
  17   9   0     664    1045    708    0.00   -0.49  1.0000
 -19   9   0    5114     963   5355    0.33   -0.19  1.0000
 -19  -9   0    7438    1318   7722    0.32    0.21  1.0000
  19  -9   0    7195     920   7481    0.33    0.19  1.0000
  19   9   0    8406     933   8707    0.32   -0.21  1.0000
   2  10   0  163119    1559 119699   11.43    0.48  1.0000
   2 -10   0  177288    1615 129891   11.98   -0.28  1.0000
  -2 -10   0  170892    1592 126371   11.43   -0.48  1.0000
  -4  10   0  141285    1708 139673    0.45   -0.69  1.0000
   4 -10   0  141572    1509 139959    0.45    0.69  1.0000
  -4 -10   0  141147    1503 139436    0.45   -0.05  1.0000
   4  10   0  139708    1506 138006    0.45    0.05  1.0000
   6 -10   0   57305    1086  61403   -1.63    0.54  1.0000
   6  10   0   54199    1061  57922   -1.53   -0.46  1.0000
  -6 -10   0   53249    1044  56939   -1.53    0.46  1.0000
  -6  10   0   56764    1088  60843   -1.63   -0.54  1.0000
   8 -10   0   96539    1151  95463    0.33   -0.26  1.0000
   8  10   0   97318    1345  95888    0.45    0.16  1.0000
  -8  10   0   97397    1164  96316    0.33    0.26  1.0000
  -8 -10   0  100833    1172  99377    0.45   -0.16  1.0000
  10 -10   0    9507     708  11062   -1.54   -0.13  1.0000
 -10  10   0    9115     991  10638   -1.54    0.13  1.0000
 -10 -10   0   10108     933  11564   -1.40   -0.12  1.0000
  10  10   0    8868     941  10234   -1.40    0.12  1.0000
  12  10   0    1947    1034   1516    0.98    0.32  1.0000
 -12  10   0    2294    1102   1808    1.03    0.28  1.0000
 -12 -10   0    4330    1042   3674    0.98   -0.32  1.0000
  12 -10   0    2124    1069   1657    1.03   -0.28  1.0000
 -14 -10   0   39134    1088  39943   -0.40   -0.05  1.0000
  14  10   0   39831     849  40648   -0.40    0.05  1.0000
 -14  10   0   39475     883  40336   -0.42   -0.08  1.0000
  14 -10   0   38442     846  39292   -0.42    0.08  1.0000
  16 -10   0    8941     784   8716    0.23   -0.12  1.0000
 -16 -10   0    6278     822   6066    0.27    0.01  1.0000
 -16  10   0    5513     835   5337    0.23    0.12  1.0000
  16  10   0    9111    1091   8855    0.27   -0.01  1.0000
  18  10   0   24840     904  25255   -0.28    0.54  1.0000
  18 -10   0   29998    1185  30694   -0.41   -0.48  1.0000
 -18  10   0   29154     938  29840   -0.41    0.48  1.0000
 -18 -10   0   30163     940  30621   -0.28   -0.54  1.0000
  -1 -11   0  855894    3790 912476   -5.94    0.19  1.0000
  -3 -11   0  321534    2403 367922   -7.80    0.53  1.0000
   3  11   0  311555    2276 357242   -7.80   -0.53  1.0000
   3 -11   0  315891    2294 363338   -8.05    0.06  1.0000
  -5  11   0   49508    1277  42412    3.24    1.02  1.0000
  -5 -11   0   52098    1217  44973    3.18   -0.54  1.0000
   5  11   0   51122    1232  44066    3.18    0.54  1.0000
   5 -11   0   50158    1256  43014    3.24   -1.02  1.0000
  -7 -11   0  271075    1959 277447   -1.21   -0.13  1.0000
   7 -11   0  266792    1750 271901   -0.97    0.01  1.0000
  -7  11   0  266506    1772 271612   -0.97   -0.01  1.0000
   7  11   0  244545    1706 250599   -1.21    0.13  1.0000
   9  11   0   96009    1289  92156    1.25   -0.16  1.0000
  -9 -11   0   92639    1091  88855    1.25    0.16  1.0000
  -9  11   0   95513    1116  90784    1.54   -0.21  1.0000
   9 -11   0   98322    1116  93523    1.54    0.21  1.0000
 -11  11   0    1061     823   1158   -0.11   -0.27  1.0000
  11 -11   0       2     808   -136   -0.11    0.27  1.0000
  11  11   0       2    1094  -1312   -0.20   -0.21  1.0000
 -11 -11   0     490    1094    552   -0.20    0.21  1.0000
  13  11   0   41718     887  42338   -0.28   -0.33  1.0000
  13 -11   0   41983     891  42648   -0.31    0.15  1.0000
 -13 -11   0   41499     894  42117   -0.28    0.33  1.0000
 -13  11   0   40179     914  40830   -0.31   -0.15  1.0000
  15  11   0   23878     982  23761    0.07    0.15  1.0000
 -15  11   0   20761     785  20564    0.13    0.11  1.0000
  15 -11   0   24161     763  23948    0.13   -0.11  1.0000
 -15 -11   0   22544     756  22431    0.07   -0.15  1.0000
 -17 -11   0    2768     774   2843   -0.10    0.34  1.0000
 -17  11   0    3417     800   3418    0.04   -0.34  1.0000
  17 -11   0    3378     754   3379    0.04    0.34  1.0000
  17  11   0    4083     737   4175   -0.10   -0.34  1.0000
  19 -11   0   20967    1309  20418    0.39    0.21  1.0000
  19  11   0   20095     966  19714    0.28   -0.24  1.0000
 -19 -11   0   17646    1019  17289    0.28    0.24  1.0000
 -19  11   0   15393    1041  14923    0.39   -0.21  1.0000
   0 -12   0  388088    2385 379813    1.32    0.17  1.0000
   2 -12   0    7772     778   1702    9.43   -0.61  1.0000
   2 -12   0    7328    1090   1495    9.43   -0.61  1.0000
   2  12   0    7312     744   1694    8.92    0.71  1.0000
  -2 -12   0    7577     744   1824    8.92   -0.71  1.0000
  -4 -12   0    8041    1040   7445    0.68    0.17  1.0000
   4 -12   0    7272     800   6670    0.76    0.76  1.0000
   4  12   0    6837     773   6288    0.68   -0.17  1.0000
  -6 -12   0  195667    1608 200345   -1.03    0.48  1.0000
  -6  12   0  198432    1770 204120   -1.25   -0.54  1.0000
   6  12   0  188593    1576 193186   -1.03   -0.48  1.0000
   6 -12   0  193732    1756 199353   -1.25    0.54  1.0000
   8 -12   0   27395    1079  27891    0.29   -0.18  1.0000
   8  12   0   24265     805  25299    0.65    0.10  1.0000
  -8  12   0   27672    1113  28170    0.29    0.18  1.0000
  -8 -12   0   26427    1022  27506    0.65   -0.10  1.0000
 -10  12   0   24614     949  27107   -1.54    0.25  1.0000
 -10 -12   0   27973    1210  29991   -1.17   -0.14  1.0000
  10  12   0   27240    1208  29232   -1.17    0.14  1.0000
  10 -12   0   27762     936  30406   -1.54   -0.25  1.0000
  12  12   0    4917     735   4247    0.97    0.34  1.0000
 -12  12   0    4443    1081   3762    1.05    0.29  1.0000
 -12 -12   0    4855     732   4190    0.97   -0.34  1.0000
  12 -12   0    3281    1044   2699    1.05   -0.29  1.0000
  14 -12   0    2798     669   2548   -0.48    0.03  1.0000
 -14  12   0    2930     706   2674   -0.48   -0.03  1.0000
 -14 -12   0    2802     934   2587   -0.41   -0.10  1.0000
  14  12   0    2958     659   2737   -0.41    0.10  1.0000
  16 -12   0   22745     886  22145    0.39   -0.04  1.0000
 -16 -12   0   24303     911  23537    0.49    0.03  1.0000
  16  12   0   24663    1180  23892    0.49   -0.03  1.0000
 -16  12   0   20642     932  20071    0.39    0.04  1.0000
  18 -12   0   11051     806  10502   -0.53   -0.31  1.0000
 -18  12   0    9656     849   9143   -0.53    0.31  1.0000
  18  12   0   10602     774  10230   -0.36    0.40  1.0000
 -18 -12   0   10798    1117  10423   -0.36   -0.40  1.0000
   1 -13   0   43878    1288  36728   -3.51    0.27  1.0000
   1  13   0   42001     997  35857   -3.07   -0.18  1.0000
  -1 -13   0   45634    1261  39219   -3.07    0.18  1.0000
   3  13   0    7915    1037   3287   -6.23   -0.53  1.0000
   3 -13   0    8419     784   3501   -6.46    0.13  1.0000
  -3 -13   0    8408     756   3607   -6.23    0.53  1.0000
  -5 -13   0   71166    1310  77341    2.21   -0.64  1.0000
   5 -13   0   73611    1354  79960    2.22   -0.94  1.0000
   5  13   0   69422    1120  75523    2.21    0.64  1.0000
   7  13   0   83697    1300  80596   -1.07    0.07  1.0000
   7 -13   0   86294    1325  84138   -0.73   -0.04  1.0000
  -7 -13   0   82633    1096  79552   -1.07   -0.07  1.0000
  -7  13   0   79543    1089  77474   -0.73    0.04  1.0000
  -9  13   0   25073     829  27358    1.40   -0.15  1.0000
   9  13   0   25286     998  26773    0.91   -0.05  1.0000
  -9 -13   0   26811    1016  28341    0.91    0.05  1.0000
   9 -13   0   26097     805  28427    1.40    0.15  1.0000
  11  13   0  100740    1148  99678   -0.32   -0.27  1.0000
 -11 -13   0  100858    1165  99795   -0.32    0.27  1.0000
  11 -13   0  101147    1156 100431   -0.21    0.37  1.0000
 -11  13   0  101845    1432 101127   -0.21   -0.37  1.0000
 -13 -13   0    8485     716   8642   -0.18    0.23  1.0000
 -13  13   0    8288     767   8484   -0.22   -0.09  1.0000
  13 -13   0    9589     731   9799   -0.22    0.09  1.0000
  13  13   0    8265     716   8420   -0.18   -0.23  1.0000
 -15  13   0   21953     778  21941   -0.01    0.00  1.0000
 -15 -13   0   21225     760  21141   -0.06    0.00  1.0000
  15  13   0   22269     745  22183   -0.06    0.00  1.0000
  15 -13   0   23091     987  23079   -0.01    0.00  1.0000
  17  13   0    8737     795   8562   -0.18   -0.14  1.0000
 -17 -13   0    8684    1106   8509   -0.18    0.14  1.0000
  17 -13   0    8724    1096   8692   -0.03    0.07  1.0000
 -17  13   0    6087     842   6060   -0.03   -0.07  1.0000
 -19  13   0       5     886   -604    0.40   -0.19  1.0000
   0 -14   0  179645    1819 177798   -0.43    0.07  1.0000
  -2 -14   0  210629    1813 238499    5.79   -0.66  1.0000
   2  14   0  205130    1799 232645    5.79    0.66  1.0000
   2 -14   0  214905    1990 244791    6.15   -0.59  1.0000
   2 -14   0  202044    1799 231051    6.15   -0.59  1.0000
  -4 -14   0  106854    1274 110141    0.99    0.23  1.0000
   4  14   0  112996    1477 116376    0.99   -0.23  1.0000
   4 -14   0  105049    1292 108884    1.18    0.68  1.0000
   6  14   0   92338    1337  90217   -0.68   -0.34  1.0000
  -6 -14   0   92779    1324  90653   -0.68    0.34  1.0000
   6 -14   0   85791    1132  83132   -0.89    0.38  1.0000
  -8 -14   0  114903    1206 116276    0.40    0.03  1.0000
  -8  14   0  106821    1183 106987    0.05   -0.02  1.0000
   8  14   0  112426    1196 113784    0.40   -0.03  1.0000
   8 -14   0  119163    1402 119338    0.05    0.02  1.0000
  10  14   0   13449    1124  12735   -0.63    0.14  1.0000
  10 -14   0   14242     849  13022   -1.07   -0.33  1.0000
 -10  14   0   14777     881  13534   -1.07    0.33  1.0000
 -10 -14   0   14437     831  13697   -0.63   -0.14  1.0000
  12 -14   0   13118     778  14184    0.89   -0.20  1.0000
  12  14   0   13443    1012  14374    0.76    0.22  1.0000
 -12  14   0   12846     787  13902    0.89    0.20  1.0000
 -12 -14   0   12049     765  12931    0.76   -0.22  1.0000
  14  14   0   34215     803  33527   -0.38    0.15  1.0000
  14 -14   0   38415    1062  37670   -0.38   -0.06  1.0000
 -14 -14   0   39423    1067  38684   -0.38   -0.15  1.0000
 -14  14   0   35216     863  34503   -0.38    0.06  1.0000
 -16  14   0   11608     848  12188    0.53   -0.01  1.0000
  16  14   0    9935     791  10534    0.59    0.00  1.0000
  16 -14   0   13025     824  13639    0.53    0.01  1.0000
 -16 -14   0   10981    1102  11611    0.59    0.00  1.0000
  18  14   0    9079    1309   8693   -0.42    0.21  1.0000
 -18 -14   0   12208     971  11760   -0.42   -0.21  1.0000
 -18  14   0    8030    1009   7593   -0.50    0.09  1.0000
  18 -14   0   14639     938  14046   -0.50   -0.09  1.0000
   1 -15   0   44147     997  41313   -1.34    0.35  1.0000
   1  15   0   41772     986  39524   -1.10   -0.22  1.0000
  -1 -15   0   42186    1007  39927   -1.10    0.22  1.0000
   3 -15   0   49590     960  40028   -4.47   -0.02  1.0000
   3  15   0   48665     939  39639   -4.24   -0.37  1.0000
  -3 -15   0   49337    1173  40246   -4.24    0.37  1.0000
   5 -15   0   21650    1103  23127    0.95   -0.60  1.0000
  -5 -15   0   22031    1047  23601    1.01   -0.41  1.0000
   5  15   0   20830     825  22357    1.01    0.41  1.0000
   7 -15   0   22568     828  22197   -0.25   -0.12  1.0000
   7  15   0   25388    1061  24680   -0.45    0.10  1.0000
  -7 -15   0   24549     805  23853   -0.45   -0.10  1.0000
  -9  15   0   35213    1299  37011    0.94   -0.05  1.0000
   9  15   0   35844     936  36838    0.51    0.08  1.0000
  -9 -15   0   35099     957  36083    0.51   -0.08  1.0000
   9 -15   0   35448    1287  37252    0.94    0.05  1.0000
 -11  15   0   44572    1217  45371   -0.38   -0.37  1.0000
  11  15   0   38012     908  38929   -0.47   -0.21  1.0000
  11 -15   0   40549    1192  41311   -0.38    0.37  1.0000
 -11 -15   0   40067    1177  41008   -0.47    0.21  1.0000
 -13  15   0   32123     857  31962   -0.09    0.01  1.0000
  13 -15   0   35336    1084  35167   -0.09   -0.01  1.0000
 -13 -15   0   31806     840  31827    0.02    0.10  1.0000
  13  15   0   32879     817  32900    0.02   -0.10  1.0000
 -15  15   0    6083    1144   5925   -0.19   -0.15  1.0000
  15 -15   0    2113     803   2020   -0.19    0.15  1.0000
 -15 -15   0    4025    1106   3937   -0.13    0.14  1.0000
  15  15   0    3275    1092   3196   -0.13   -0.14  1.0000
  17  15   0    1518     723   1595   -0.20    0.00  1.0000
 -17  15   0    3059    1086   3134   -0.12    0.12  1.0000
 -17 -15   0    1572    1056   1651   -0.20    0.00  1.0000
  17 -15   0    1458    1045   1510   -0.12   -0.12  1.0000
   0 -16   0   15895     831  17151   -0.97   -0.19  1.0000
   2 -16   0   87202    1159  78073    3.13   -0.35  1.0000
   2  16   0   86982    1343  78399    2.94    0.41  1.0000
  -2 -16   0   86523    1336  77963    2.94   -0.41  1.0000
   2 -16   0   85500    1356  76463    3.13   -0.35  1.0000
  -4 -16   0   10477     721   9203    1.27    0.09  1.0000
   4 -16   0   11447    1040   9892    1.52    0.52  1.0000
   4  16   0    9859     997   8625    1.27   -0.09  1.0000
  -6 -16   0    6528     714   6181   -0.43    0.17  1.0000
   6  16   0    7078     719   6716   -0.43   -0.17  1.0000
   6 -16   0    5804     743   5410   -0.52    0.13  1.0000
   8 -16   0   29789    1176  30002   -0.11    0.22  1.0000
   8  16   0   29734     930  29781   -0.02   -0.21  1.0000
  -8 -16   0   28373     810  28418   -0.02    0.21  1.0000
 -10 -16   0    5801     750   5788   -0.02   -0.07  1.0000
  10 -16   0    7045     789   6732   -0.37   -0.33  1.0000
 -10  16   0    5315     802   5043   -0.37    0.33  1.0000
  10  16   0    6065    1042   6051   -0.02    0.07  1.0000
 -12 -16   0    6111     707   5744    0.47   -0.08  1.0000
  12  16   0    7651     962   7239    0.47    0.08  1.0000
  12 -16   0    9681    1003   9104    0.59   -0.04  1.0000
 -12  16   0    6338     754   5872    0.59    0.04  1.0000
 -14  16   0   37645    1087  38033   -0.20    0.12  1.0000
 -14 -16   0   34004     833  34623   -0.33   -0.16  1.0000
  14  16   0   40422    1044  41097   -0.33    0.16  1.0000
  14 -16   0   36425    1057  36807   -0.20   -0.12  1.0000
  16  16   0    1488    1029   1710    0.55    0.05  1.0000
 -16 -16   0     132    1051    203    0.55   -0.05  1.0000
  16 -16   0       8     747   -156    0.57   -0.02  1.0000
 -16  16   0     239     783    336    0.57    0.02  1.0000
 -18 -16   0    5600     915   5916   -0.41   -0.06  1.0000
  18  16   0    4551     900   4836   -0.41    0.06  1.0000
  18 -16   0    6947     896   7262   -0.37    0.04  1.0000
 -18  16   0    8362    1310   8707   -0.37   -0.04  1.0000
  -1 -17   0  178756    1721 178830   -0.01    0.26  1.0000
   1 -17   0  180130    1699 180502   -0.07    0.41  1.0000
   1  17   0  179478    1528 179553   -0.01   -0.26  1.0000
   3 -17   0    1744    1009   2981   -2.62   -0.24  1.0000
   3 -17   0    1510     729   2672   -2.62   -0.24  1.0000
  -3 -17   0    1518     959   2602   -2.39    0.18  1.0000
   3  17   0    1263     974   2264   -2.39   -0.18  1.0000
   5 -17   0  101108    1188 101548   -0.14   -0.22  1.0000
   5  17   0  104334    1184 104600   -0.08    0.08  1.0000
  -5 -17   0  107695    1371 107965   -0.08   -0.08  1.0000
   7  17   0   30030    1033  29672    0.19    0.20  1.0000
  -7 -17   0   28348    1027  28000    0.19   -0.20  1.0000
   7 -17   0   28751    1055  28530    0.12   -0.15  1.0000
   9  17   0    1983    1063   1903    0.15    0.19  1.0000
  -9 -17   0    1843    1049   1766    0.15   -0.19  1.0000
   9 -17   0    4087    1124   3879    0.32   -0.05  1.0000
  11 -17   0   20946    1104  21635   -0.45    0.27  1.0000
  11  17   0   23095    1065  23971   -0.56   -0.09  1.0000
 -11  17   0   23272     834  23997   -0.45   -0.27  1.0000
 -11 -17   0   22973     812  23847   -0.56    0.09  1.0000
  13 -17   0    7694     969   7635    0.06   -0.11  1.0000
 -13  17   0    8884     715   8820    0.06    0.11  1.0000
 -13 -17   0    8310     933   8141    0.19    0.02  1.0000
  13  17   0    9736     921   9553    0.19   -0.02  1.0000
 -15 -17   0   23435    1176  23715   -0.17    0.21  1.0000
  15 -17   0   16495     896  16965   -0.34    0.26  1.0000
 -15  17   0   18639     916  19138   -0.34   -0.26  1.0000
  15  17   0   22834     862  23110   -0.17   -0.21  1.0000
  17 -17   0    5192    1271   5284   -0.15   -0.13  1.0000
 -17 -17   0    1434    1260   1496   -0.17   -0.05  1.0000
 -17  17   0     394     939    419   -0.15    0.13  1.0000
  17  17   0    1606    1250   1672   -0.17    0.05  1.0000
   0 -18   0   20285    1124  21371   -0.77   -0.45  1.0000
  -2 -18   0  100503    1385  97896    0.81   -0.14  1.0000
   2  18   0  101655    1386  99033    0.81    0.14  1.0000
   2 -18   0   96163    1181  93353    0.90   -0.08  1.0000
   2 -18   0   94056    1197  91277    0.90   -0.08  1.0000
   4 -18   0   24359     843  21973    1.58    0.36  1.0000
   4  18   0   23533     812  21392    1.41    0.11  1.0000
  -4 -18   0   25307    1036  23085    1.41   -0.11  1.0000
   4 -18   0   23522     816  21178    1.58    0.36  1.0000
  -6 -18   0     925     628    988   -0.19    0.07  1.0000
   6 -18   0    1291     946   1350   -0.19   -0.06  1.0000
   6  18   0     752     642    809   -0.19   -0.07  1.0000
   8 -18   0   10702    1164  10860   -0.12    0.31  1.0000
  -8 -18   0    9638    1113   9994   -0.32    0.35  1.0000
   8  18   0    8737     806   9076   -0.32   -0.35  1.0000
  10  18   0     535     688    459    0.42   -0.05  1.0000
 -10 -18   0       5     973     -2    0.42    0.05  1.0000
  10 -18   0    1788     712   1667    0.21   -0.22  1.0000
  12  18   0    3807     679   3678    0.21   -0.01  1.0000
 -12 -18   0    4727     665   4583    0.21    0.01  1.0000
  12 -18   0    5707     954   5578    0.18    0.09  1.0000
 -12  18   0    3768     993   3663    0.18   -0.09  1.0000
 -14 -18   0    2779     771   2884   -0.22   -0.15  1.0000
  14 -18   0    1785    1113   1778   -0.01   -0.13  1.0000
 -14  18   0     128     826    126   -0.01    0.13  1.0000
  14  18   0    2972     768   3080   -0.22    0.15  1.0000
 -16  18   0       6    1107   -111    0.49    0.11  1.0000
  16 -18   0    3204     755   2925    0.49   -0.11  1.0000
  16  18   0     987    1035    848    0.45    0.09  1.0000
 -16 -18   0       5    1056   -661    0.45   -0.09  1.0000
   1 -19   0   19897     825  19189    0.51    0.43  1.0000
  -1 -19   0   21310    1075  20646    0.46    0.28  1.0000
   3 -19   0    9991    1022  11126   -1.10   -0.36  1.0000
  -3 -19   0    9266     727  10187   -0.92    0.05  1.0000
   3  19   0    8882     739   9784   -0.92   -0.05  1.0000
   3 -19   0    8758    1030   9822   -1.10   -0.36  1.0000
   5  19   0   11591     957  10624   -0.91   -0.17  1.0000
   5 -19   0   10424     733   9590   -0.82    0.01  1.0000
  -5 -19   0   10535     706   9614   -0.91    0.17  1.0000
  -7 -19   0   20407    1168  21212    0.55   -0.29  1.0000
   7 -19   0   18766     924  19199    0.31   -0.12  1.0000
   7  19   0   21138    1177  21957    0.55    0.29  1.0000
   9 -19   0    1403     740   1475   -0.21   -0.13  1.0000
  -9 -19   0       2     716   -951   -0.13   -0.27  1.0000
   9  19   0       2    1006   -526   -0.13    0.27  1.0000
  11  19   0   17075     757  16412   -0.51    0.03  1.0000
  11 -19   0   19137    1056  18726   -0.30    0.10  1.0000
 -11 -19   0   18333     749  17646   -0.51   -0.03  1.0000
  13 -19   0     588     795    631    0.18   -0.13  1.0000
 -13 -19   0     663     991    724    0.23    0.03  1.0000
 -13  19   0     140     938    161    0.18    0.13  1.0000
  13  19   0     150     612    180    0.23   -0.03  1.0000
 -15 -19   0     674     747    739   -0.23    0.18  1.0000
  15  19   0     842    1033    914   -0.23   -0.18  1.0000
 -15  19   0    1170    1108   1330   -0.42   -0.26  1.0000
  15 -19   0     677    1071    799   -0.42    0.26  1.0000
 -17  19   0     611     918    642   -0.12    0.01  1.0000
 -17 -19   0     335    1245    364   -0.15   -0.03  1.0000
  17 -19   0       0     885   -236   -0.12   -0.01  1.0000
  17  19   0       1    1218   -112   -0.15    0.03  1.0000
   0 -20   0   28313    1108  29014   -0.38   -0.58  1.0000
   2  20   0  104332    1366 102359   -0.61   -0.03  1.0000
   2 -20   0  103301    1387 101464   -0.57    0.05  1.0000
   2 -20   0  103270    1388 101433   -0.57    0.05  1.0000
  -2 -20   0  101158    1180  99215   -0.61    0.03  1.0000
  -4 -20   0   22126     800  24312    1.41   -0.24  1.0000
   4 -20   0   23044    1057  25200    1.38    0.25  1.0000
   4 -20   0   22103    1062  24216    1.38    0.25  1.0000
   4  20   0   23015     803  25244    1.41    0.24  1.0000
   6  20   0    1416    1120   1382    0.08   -0.04  1.0000
   6 -20   0     637    1164    637    0.04   -0.14  1.0000
  -6 -20   0    2186    1109   2143    0.08    0.04  1.0000
   8  20   0   86101    1098  84950   -0.38   -0.35  1.0000
   8 -20   0   90580    1392  90436   -0.04    0.28  1.0000
  -8 -20   0   91728    1358  90540   -0.38    0.35  1.0000
 -10 -20   0       9     932    -67    0.55    0.18  1.0000
  10 -20   0    1836     991   1649    0.46   -0.02  1.0000
  10  20   0     948     951    778    0.55   -0.18  1.0000
  12 -20   0   11420     731  11174   -0.22    0.13  1.0000
 -12 -20   0   11789     704  11813    0.02    0.02  1.0000
  12  20   0   11380     701  11403    0.02   -0.02  1.0000
  14 -20   0    5794     831   5936    0.17   -0.11  1.0000
 -14 -20   0    5238     784   5225   -0.03   -0.10  1.0000
  14  20   0    5225    1084   5212   -0.03    0.10  1.0000
 -16  20   0     572     934    505    0.34    0.16  1.0000
 -16 -20   0       3    1140      0    0.34   -0.09  1.0000
  16  20   0     428     867    366    0.34    0.09  1.0000
  16 -20   0       4    1286   -470    0.34   -0.16  1.0000
   1 -21   0  146089    1361 149095    0.79    0.43  1.0000
  -1 -21   0  155038    1544 157726    0.68    0.29  1.0000
   3  21   0    3444     837   3501    0.10    0.00  1.0000
   3 -21   0    2764    1094   2805    0.00   -0.32  1.0000
   3 -21   0    3706    1206   3754    0.00   -0.32  1.0000
  -3 -21   0    2906     667   2959    0.10    0.00  1.0000
   5 -21   0   23821    1265  22038   -1.16    0.07  1.0000
   5 -21   0   23435     905  21666   -1.16    0.07  1.0000
   5  21   0   25427    1212  23119   -1.45   -0.27  1.0000
  -5 -21   0   26322    1209  23972   -1.45    0.27  1.0000
  -7 -21   0  112028    1233 114207    0.63   -0.27  1.0000
   7 -21   0  109094    1241 110469    0.41   -0.07  1.0000
   7  21   0  108862    1228 111010    0.63    0.27  1.0000
  -9 -21   0    8834    1001   8592   -0.29   -0.27  1.0000
   9  21   0    7398     721   7176   -0.29    0.27  1.0000
   9 -21   0    8584    1046   8139   -0.51   -0.20  1.0000
  11 -21   0    9664     707   9693    0.02   -0.08  1.0000
 -11 -21   0   10364     692  10115   -0.26   -0.14  1.0000
  11  21   0    8938     695   8707   -0.26    0.14  1.0000
 -13 -21   0    1091    1058   1116    0.13    0.06  1.0000
  13  21   0       1    1071   -113    0.13   -0.06  1.0000
  13 -21   0       1    1108   -463    0.19   -0.04  1.0000
  15 -21   0    7293     827   6910   -0.44    0.16  1.0000
 -15 -21   0    9844    1114   9539   -0.30    0.09  1.0000
  15  21   0    9509    1092   9209   -0.30   -0.09  1.0000
   0 -22   0  131774    1419 131172   -0.18   -0.57  1.0000
  -2 -22   0   10969     869   9472   -1.46    0.07  1.0000
   2 -22   0   12081     877  10520   -1.45    0.02  1.0000
   2 -22   0   12047     884  10488   -1.45    0.02  1.0000
   4  22   0     623    1124   1010    1.36    0.26  1.0000
  -4 -22   0    1255    1122   1785    1.36   -0.26  1.0000
   4 -22   0     738     823   1052    1.17    0.16  1.0000
   4 -22   0      36     840   -458    1.17    0.16  1.0000
   6 -22   0   83237    1144  83734    0.17   -0.09  1.0000
  -6 -22   0   84744    1380  85612    0.29    0.02  1.0000
   6 -22   0   78644    1100  79127    0.17   -0.09  1.0000
   6  22   0   83764    1380  84627    0.29   -0.02  1.0000
  -8 -22   0   33808     891  33276   -0.28    0.24  1.0000
   8 -22   0   32655    1162  32652    0.00    0.20  1.0000
   8  22   0   34381     882  33844   -0.28   -0.24  1.0000
 -10 -22   0    1577     655   1729    0.39    0.28  1.0000
  10 -22   0    1644     961   1813    0.42    0.21  1.0000
  10  22   0    2924     653   3130    0.39   -0.28  1.0000
 -12 -22   0       0     763  -1100   -0.12    0.02  1.0000
  12  22   0       0    1092   -662   -0.12   -0.02  1.0000
  12 -22   0      16     801      3   -0.46    0.07  1.0000
  14  22   0    8451    1100   8627    0.19    0.04  1.0000
 -14 -22   0   10093    1098  10285    0.19   -0.04  1.0000
  14 -22   0    9563     833   9914    0.35   -0.08  1.0000
  16  22   0       2     861   -927    0.24    0.07  1.0000
  16 -22   0    2515    1246   2617    0.18   -0.11  1.0000
 -16 -22   0      19     874     31    0.24   -0.07  1.0000
  -1 -23   0     623     802    449    0.86    0.27  1.0000
   1 -23   0     491     822    322    1.00    0.37  1.0000
  -3 -23   0    3056    1097   2701    0.65   -0.03  1.0000
   3  23   0    3558     795   3174    0.65    0.03  1.0000
   3 -23   0    4304     814   3893    0.63   -0.17  1.0000
   3 -23   0    2070     822   1788    0.63   -0.17  1.0000
  -5 -23   0   37640     915  34362   -1.71    0.25  1.0000
   5 -23   0   36054    1217  33486   -1.36    0.00  1.0000
   5 -23   0   36000     932  33434   -1.36    0.00  1.0000
   5  23   0   38693     947  35368   -1.71   -0.25  1.0000
   7  23   0   64432    1036  62905    0.60    0.19  1.0000
   7 -23   0   73383    1292  72080    0.48   -0.04  1.0000
  -7 -23   0   70605    1031  69006    0.60   -0.19  1.0000
  -9 -23   0    5802     707   5522   -0.36   -0.23  1.0000
   9 -23   0    8243    1002   7707   -0.59   -0.27  1.0000
   9  23   0    6772     961   6470   -0.36    0.23  1.0000
 -11 -23   0    4885    1006   4814    0.09   -0.23  1.0000
  11  23   0    5004     800   4932    0.09    0.23  1.0000
  11 -23   0    5428     844   5195    0.31   -0.22  1.0000
  13 -23   0    1409    1092   1409    0.02    0.10  1.0000
 -13 -23   0       0     750   -420   -0.02    0.05  1.0000
  13  23   0    1314     744   1323   -0.02   -0.05  1.0000
 -15 -23   0       3     873   -156   -0.32    0.00  1.0000
  15 -23   0       4     916     -7   -0.39    0.03  1.0000
  15  23   0       3    1242   -611   -0.32    0.00  1.0000
   0 -24   0   16269     863  16509   -0.21   -0.45  1.0000
   2 -24   0   88918    1448  94648   -1.87   -0.07  1.0000
  -2 -24   0   96582    1446 102443   -1.84    0.04  1.0000
   2 -24   0   86564    1186  92218   -1.87   -0.07  1.0000
   4 -24   0   14571    1113  13276    1.10    0.09  1.0000
  -4 -24   0   13075    1085  11591    1.31   -0.19  1.0000
   4 -24   0   13907     832  12642    1.10    0.09  1.0000
   4  24   0   13975    1102  12440    1.31    0.19  1.0000
   6  24   0   15679    1038  15228    0.36   -0.01  1.0000
  -6 -24   0   14994    1059  14553    0.36    0.01  1.0000
   6 -24   0   10624     794  10355    0.26    0.04  1.0000
   6 -24   0   14994    1070  14675    0.26    0.04  1.0000
   8  24   0   65604    1012  66030   -0.16   -0.16  1.0000
  -8 -24   0   68802    1024  69238   -0.16    0.16  1.0000
   8 -24   0   67993    1022  68065   -0.02    0.13  1.0000
  10 -24   0    2052     915   1979    0.27    0.40  1.0000
  10  24   0     581     880    560    0.16   -0.31  1.0000
 -10 -24   0    2404     871   2365    0.16    0.31  1.0000
  12 -24   0   10387     836  10847   -0.44   -0.01  1.0000
 -12 -24   0   10514    1117  10776   -0.25    0.06  1.0000
  12  24   0    9965    1099  10220   -0.25   -0.06  1.0000
 -14 -24   0   24263     879  23772    0.31    0.02  1.0000
  14  24   0   23881     907  23394    0.31   -0.02  1.0000
  14 -24   0   24559     905  23786    0.49   -0.07  1.0000
  -1 -25   0   64903    1061  62457    0.97    0.23  1.0000
   1 -25   0   69974    1075  67006    1.13    0.28  1.0000
   3 -25   0   15022     812  14039    0.81   -0.01  1.0000
   3 -25   0   17040    1102  15992    0.81   -0.01  1.0000
  -3 -25   0   15819     808  14811    0.80   -0.04  1.0000
   5 -25   0  171524    1421 177840   -1.50   -0.11  1.0000
  -5 -25   0  162008    1382 168983   -1.69    0.18  1.0000
   5  25   0  178592    1623 185912   -1.69   -0.18  1.0000
   5 -25   0  177114    1614 183531   -1.50   -0.11  1.0000
   7 -25   0    9456     751   9958    0.51   -0.07  1.0000
  -7 -25   0    9342     730   9892    0.57   -0.15  1.0000
   7 -25   0    7479     755   7926    0.51   -0.07  1.0000
   7  25   0    7988     736   8497    0.57    0.15  1.0000
   9  25   0   30802    1051  31482   -0.39    0.19  1.0000
   9 -25   0   29008     827  29901   -0.53   -0.29  1.0000
  -9 -25   0   29411     819  30076   -0.39   -0.19  1.0000
  11 -25   0   13193    1174  12702    0.41   -0.31  1.0000
  11  25   0   13704    1145  13250    0.37    0.26  1.0000
 -11 -25   0   12198     847  11770    0.37   -0.26  1.0000
 -13 -25   0    2176     748   2221   -0.10   -0.01  1.0000
  13 -25   0     869    1090    949   -0.22    0.18  1.0000
  13  25   0    1272     743   1307   -0.10    0.01  1.0000
   0 -26   0    8804    1077   9098   -0.31   -0.30  1.0000
  -2 -26   0    1040    1007   1691   -1.76   -0.02  1.0000
   2 -26   0      63     738    296   -1.85   -0.12  1.0000
   2 -26   0      88     734  -1209   -1.85   -0.12  1.0000
   4  26   0    3398    1006   2745    1.17    0.07  1.0000
  -4 -26   0    1619     717   1179    1.17   -0.07  1.0000
   4 -26   0    1346     737    973    1.09    0.07  1.0000
   4 -26   0    3055    1028   2478    1.09    0.07  1.0000
   6 -26   0    3488     994   3283    0.35    0.17  1.0000
   6  26   0    3992     700   3807    0.29   -0.01  1.0000
  -6 -26   0    2904     965   2746    0.29    0.01  1.0000
   6 -26   0    3118    1009   2924    0.35    0.17  1.0000
   8 -26   0       0     959  -1007   -0.10    0.09  1.0000
  -8 -26   0    1676     894   1723   -0.10    0.19  1.0000
   8  26   0    1369     630   1412   -0.10   -0.19  1.0000
   8 -26   0      82     944     92   -0.10    0.09  1.0000
  10  26   0       2    1098   -159    0.06   -0.26  1.0000
  10 -26   0    1099     807   1047    0.18    0.45  1.0000
 -10 -26   0     764    1063    751    0.06    0.26  1.0000
  12  26   0    3186    1071   2998   -0.34   -0.12  1.0000
 -12 -26   0    4860    1068   4627   -0.34    0.12  1.0000
  12 -26   0    3604     779   3445   -0.26   -0.01  1.0000
  14 -26   0    2006     921   1774    0.53   -0.06  1.0000
 -14 -26   0    4765     868   4559    0.30    0.05  1.0000
  14  26   0    2605     889   2454    0.30   -0.05  1.0000
  -1 -27   0   11922    1063  12904    0.89    0.22  1.0000
   1 -27   0   11595     777  12742    1.04    0.18  1.0000
   1 -27   0   12610     778  13806    1.04    0.18  1.0000
  -3 -27   0   13882    1028  14709    0.68   -0.06  1.0000
   3 -27   0   11027    1057  11775    0.70    0.05  1.0000
   3 -27   0    9450    1051  10143    0.70    0.05  1.0000
   5 -27   0   42359     908  39358   -1.48   -0.19  1.0000
   5 -27   0   42801     895  39784   -1.48   -0.19  1.0000
   5  27   0   44851    1142  41901   -1.40   -0.10  1.0000
  -5 -27   0   43871     897  40954   -1.40    0.10  1.0000
  -7 -27   0    2150     670   2419    0.53   -0.21  1.0000
   7 -27   0    3491     688   3786    0.47   -0.12  1.0000
   7 -27   0    2069     965   2298    0.47   -0.12  1.0000
   7  27   0    3525     918   3868    0.53    0.21  1.0000
   9 -27   0    7662     862   7336   -0.39   -0.23  1.0000
  -9 -27   0    6541    1117   6240   -0.39   -0.20  1.0000
   9  27   0    7025    1118   6713   -0.39    0.20  1.0000
   9 -27   0    5402    1165   5128   -0.39   -0.23  1.0000
  11 -27   0   25814     919  26343    0.31   -0.33  1.0000
  11  27   0   22424     904  23097    0.43    0.21  1.0000
 -11 -27   0   24642    1204  25347    0.43   -0.21  1.0000
  13  27   0    3039     899   3004   -0.07    0.06  1.0000
 -13 -27   0    2439     915   2408   -0.07   -0.06  1.0000
  13 -27   0    3128     941   2920   -0.36    0.14  1.0000
   0 -28   0   38228     894  37659   -0.30   -0.21  1.0000
  -2 -28   0   26883    1087  24746   -1.32   -0.09  1.0000
   2 -28   0   26371     841  24070   -1.44   -0.11  1.0000
   2 -28   0   29248    1079  26822   -1.44   -0.11  1.0000
   4 -28   0    8230    1007   9113    0.95    0.08  1.0000
  -4 -28   0    9475     986  10347    0.87    0.02  1.0000
   4 -28   0    9267     984  10202    0.95    0.08  1.0000
   6  28   0   26863     847  27193    0.20   -0.04  1.0000
  -6 -28   0   32586    1063  32950    0.20    0.04  1.0000
   6 -28   0   30679    1087  31412    0.42    0.24  1.0000
   6 -28   0   30935    1075  31671    0.42    0.24  1.0000
   8 -28   0   25294     941  24954   -0.21    0.06  1.0000
  -8 -28   0   30180     931  29930   -0.13    0.31  1.0000
   8  28   0   28627    1236  28383   -0.13   -0.31  1.0000
   8 -28   0   31136    1244  30759   -0.21    0.06  1.0000
  10 -28   0    7388     816   7526    0.19    0.36  1.0000
  10  28   0    5142     786   5227    0.13   -0.16  1.0000
 -10 -28   0    6279     773   6373    0.13    0.16  1.0000
  10 -28   0    4038    1145   4139    0.19    0.36  1.0000
  12  28   0    3058    1269   2848   -0.37   -0.12  1.0000
 -12 -28   0    1912     897   1747   -0.37    0.12  1.0000
  12 -28   0    2673    1308   2618   -0.10    0.07  1.0000
  -1 -29   0   27954     844  28984    0.61    0.24  1.0000
   1 -29   0   26949     841  28127    0.70    0.12  1.0000
   1 -29   0   28125     844  29328    0.70    0.12  1.0000
   3 -29   0      53     953     24    0.47    0.03  1.0000
  -3 -29   0    1607     922   1443    0.42   -0.05  1.0000
   3 -29   0    1638     681   1449    0.47    0.03  1.0000
   5 -29   0    9536    1077   8387   -1.21   -0.21  1.0000
   5 -29   0   10820    1104   9594   -1.21   -0.21  1.0000
   5  29   0    9704     873   8787   -0.94   -0.04  1.0000
  -5 -29   0    9809     711   8887   -0.94    0.04  1.0000
   7 -29   0     591     822    673    0.36   -0.14  1.0000
   7 -29   0    1921    1135   2068    0.36   -0.14  1.0000
   7  29   0       7     774   -104    0.44    0.29  1.0000
  -7 -29   0       7    1107   -113    0.44   -0.29  1.0000
   9 -29   0     527    1085    484   -0.22   -0.11  1.0000
  -9 -29   0    1231     741   1135   -0.33   -0.22  1.0000
   9  29   0       4     758    -86   -0.33    0.22  1.0000
   9 -29   0     293     788    261   -0.22   -0.11  1.0000
  11 -29   0       2    1190   -619    0.11   -0.28  1.0000
 -11 -29   0    1985    1141   2111    0.27   -0.09  1.0000
  11 -29   0    1070     918   1162    0.11   -0.28  1.0000
  11  29   0     420     880    479    0.27    0.09  1.0000
   0 -30   0    5352     699   5487   -0.19   -0.17  1.0000
   2 -30   0     165     934    286   -0.81   -0.07  1.0000
  -2 -30   0     376     643    520   -0.69   -0.15  1.0000
   2 -30   0    1259     937   1565   -0.81   -0.07  1.0000
  -4 -30   0     326     793    268    0.48    0.07  1.0000
   4 -30   0      10     818   -478    0.61    0.10  1.0000
   4 -30   0      10     815   -499    0.61    0.10  1.0000
   6 -30   0    8773    1168   8372    0.44    0.23  1.0000
   6  30   0    8754    1150   8603    0.16   -0.05  1.0000
  -6 -30   0    8918    1146   8766    0.16    0.05  1.0000
   6 -30   0    8930     834   8525    0.44    0.23  1.0000
   8 -30   0    4575    1135   4787   -0.31    0.03  1.0000
   8  30   0    4992     797   5158   -0.21   -0.40  1.0000
  -8 -30   0    3944    1106   4091   -0.21    0.40  1.0000
   8 -30   0    3296    1092   3477   -0.31    0.03  1.0000
  10 -30   0       2     773   -408    0.23    0.19  1.0000
 -10 -30   0       2    1049    -94    0.29    0.05  1.0000
  10 -30   0     785    1195    726    0.23    0.19  1.0000
  10  30   0    1254     751   1155    0.29   -0.05  1.0000
   1 -31   0   18427     916  18046    0.28    0.08  1.0000
  -1 -31   0   20095    1248  19733    0.27    0.22  1.0000
   1 -31   0   20699    1210  20295    0.28    0.08  1.0000
   3 -31   0    2723    1132   2591    0.25   -0.02  1.0000
  -3 -31   0    1806    1125   1750    0.13   -0.01  1.0000
   3 -31   0    1793    1142   1687    0.25   -0.02  1.0000
   5 -31   0    5641    1144   6216   -0.76   -0.17  1.0000
   5 -31   0    6297     813   6903   -0.76   -0.17  1.0000
  -5 -31   0    5368    1127   5714   -0.46    0.01  1.0000
   7  31   0   11791    1145  11464    0.28    0.28  1.0000
   7 -31   0   12289    1189  12058    0.20   -0.13  1.0000
   7 -31   0   15784    1157  15522    0.20   -0.13  1.0000
  -7 -31   0   13557     839  13206    0.28   -0.28  1.0000
  -9 -31   0    1897    1079   1973   -0.20   -0.24  1.0000
   9  31   0    4865    1087   4987   -0.20    0.24  1.0000
   9 -31   0    3603     794   3618   -0.03   -0.01  1.0000
   9 -31   0    1928    1106   1939   -0.03   -0.01  1.0000
  11 -31   0    2991     915   3021   -0.07   -0.19  1.0000
   0 -32   0    4413    1139   4471   -0.10   -0.10  1.0000
   0 -32   0    3671     813   3724   -0.10   -0.10  1.0000
  -2 -32   0    9569     846   9639   -0.08   -0.15  1.0000
   2 -32   0    8751     849   8947   -0.21   -0.02  1.0000
   2 -32   0    9543    1167   9748   -0.21   -0.02  1.0000
   4 -32   0     345     789    319    0.17    0.10  1.0000
   4 -32   0    3251    1091   3170    0.17    0.10  1.0000
  -4 -32   0     789     754    762    0.11    0.06  1.0000
  -6 -32   0    1602     774   1549    0.13    0.02  1.0000
   6 -32   0    3230    1096   3031    0.37    0.16  1.0000
   6 -32   0    3724     785   3510    0.37    0.16  1.0000
  -8 -32   0   11262     835  11608   -0.29    0.38  1.0000
   8  32   0   11509    1241  11858   -0.29   -0.38  1.0000
   8 -32   0    9866    1247  10232   -0.36    0.04  1.0000
   8 -32   0   12714    1257  13129   -0.36    0.04  1.0000
 -10 -32   0       4    1231  -1738    0.38   -0.01  1.0000
  10 -32   0       2     915   -328    0.25    0.04  1.0000
   1 -33   0    3463     797   3465    0.00    0.02  1.0000
   1 -33   0    3759     821   3761    0.00    0.02  1.0000
  -1 -33   0    4087    1113   4080    0.01    0.10  1.0000
  -3 -33   0    1800    1081   1755   -0.11    0.05  1.0000
   3 -33   0    4320    1091   4379    0.09   -0.04  1.0000
   3 -33   0    1836     776   1875    0.09   -0.04  1.0000
   5 -33   0    2447     800   2573   -0.25   -0.11  1.0000
   5 -33   0    1219     779   1308   -0.25   -0.11  1.0000
  -5 -33   0    4500    1086   4522   -0.03    0.00  1.0000
   7 -33   0    1290     923   1313    0.06   -0.10  1.0000
  -7 -33   0       1     940  -2074    0.17   -0.17  1.0000
   7 -33   0    1117     926   1138    0.06   -0.10  1.0000
   9 -33   0     832     891    792    0.14    0.00  1.0000
   9  33   0    1165     870   1186   -0.03    0.23  1.0000
  -9 -33   0      93     874     98   -0.03   -0.23  1.0000
   9 -33   0       0     907  -1760    0.14    0.00  1.0000
   0 -34   0    1510    1097   1463   -0.11    0.05  1.0000
   0 -34   0     104     749     92   -0.11    0.05  1.0000
   2 -34   0    1276     787   1338    0.17    0.02  1.0000
   2 -34   0    2874     772   2967    0.17    0.02  1.0000
  -2 -34   0     899    1113   1002    0.32   -0.10  1.0000
   4 -34   0    1449     779   1374   -0.19    0.07  1.0000
   4 -34   0       1     790   -117   -0.19    0.07  1.0000
  -4 -34   0    2157     782   2083   -0.16    0.01  1.0000
  -6 -34   0    5482    1279   5494    0.02   -0.01  1.0000
   6 -34   0    2501     956   2608    0.22    0.08  1.0000
   6 -34   0    3931     926   4065    0.22    0.08  1.0000
  -8 -34   0    2638     883   2458   -0.33    0.28  1.0000
   1 -35   0    7723     835   7664   -0.07   -0.10  1.0000
  -1 -35   0    8808     832   8722   -0.10   -0.07  1.0000
   1 -35   0    8311     831   8250   -0.07   -0.10  1.0000
  -1 -35   0    9486     817   9396   -0.10   -0.07  1.0000
   3 -35   0    3155     934   3161    0.01   -0.01  1.0000
   3 -35   0    5773     942   5781    0.01   -0.01  1.0000
  -3 -35   0    4254     947   4103   -0.22    0.10  1.0000
   5 -35   0   13706    1322  13918    0.17   -0.06  1.0000
  -5 -35   0   11006    1309  11337    0.31   -0.02  1.0000
   5 -35   0   12359    1355  12560    0.17   -0.06  1.0000
   0 -36   0    1812     890   1724   -0.17    0.23  1.0000
   0 -36   0       2    1288   -774   -0.17    0.23  1.0000
   2 -36   0    4892    1299   5089    0.28    0.04  1.0000
  -2 -36   0    5308     955   5659    0.47   -0.03  1.0000
   2 -36   0    4610     949   4801    0.28    0.04  1.0000
   4 -36   0    3553    1260   3321   -0.39    0.01  1.0000
  -4 -36   0    2738     899   2580   -0.31   -0.04  1.0000
   4 -36   0    1469    1285   1321   -0.39    0.01  1.0000
  19  -1  -1   12899    1088  12835    0.09    0.55  1.0000
  19   1  -1   11904    1079  12463    0.46    0.57  1.0000
 -19   1   1   12845    1122  12781    0.09   -0.55  1.0000
 -19  -1   1   10467    1115  10992    0.46   -0.57  1.0000
 -17   1   1   39114    1258  39439   -0.16   -0.12  1.0000
 -17  -1   1   32275     960  32316    0.02   -0.13  1.0000
  17   1  -1   34279     904  34321    0.02    0.13  1.0000
  17  -1  -1   38705    1212  39028   -0.16    0.12  1.0000
 -15   1   1    1784     670   1822   -0.07   -0.13  1.0000
  15   1  -1     893     662    820   -0.26    0.09  1.0000
 -15  -1   1     716     965    651   -0.26   -0.09  1.0000
  15  -1  -1    2411     660   2456   -0.07    0.13  1.0000
 -13   1   1  371462    1813 372814   -0.21   -0.42  1.0000
 -13  -1   1  363578    1795 365101    0.24   -0.39  1.0000
  13  -1  -1  379648    2002 381015   -0.21    0.42  1.0000
  13   1  -1  362536    1770 364057    0.24    0.39  1.0000
 -11   1   1    4296     674   4107    0.32   -0.18  1.0000
  11  -1  -1    4996     659   4792    0.32    0.18  1.0000
 -11  -1   1    3803     678   3884    0.11   -0.10  1.0000
  11   1  -1    3760     658   3841    0.11    0.10  1.0000
   9  -1  -1    7447     953   7262    0.23    0.20  1.0000
  -9  -1   1    6779     985   7308    0.61   -0.19  1.0000
  -9   1   1    7514     718   7328    0.23   -0.20  1.0000
   9   1  -1    7016     675   7554    0.61    0.19  1.0000
   7  -1  -1  261375    1791 262053   -0.14   -0.26  1.0000
   7   1  -1  227899    1695 231350    0.72   -0.27  1.0000
  -7   1   1  281169    2011 281872   -0.14    0.26  1.0000
  -7  -1   1  252121    1934 255751    0.72    0.27  1.0000
  -5  -1   1   11736     953  13485   -1.56   -0.24  1.0000
   5  -1  -1   12436    1285  13840    1.23    0.24  1.0000
   5   1  -1   12041     944  13811   -1.56    0.24  1.0000
  -5   1   1   11797     965  13165    1.23   -0.24  1.0000
   3  -1  -1   16401    1112  16333    0.04   -0.12  1.0000
  -3  -1   1   17706    1506  17408   -0.20    0.30  1.0000
  -3   1   1   14227    1133  14164    0.04    0.12  1.0000
   3   1  -1   17840    1451  17541   -0.20   -0.30  1.0000
   1  -1  -1  129163    2656 117068    3.43    0.54  1.0000
  -1  -1   1  128641    2473 118918   -2.77   -0.89  1.0000
   1   1  -1  127155    2405 117489   -2.77    0.89  1.0000
  -1   1   1  126717    2705 114740    3.43   -0.54  1.0000
   3  -1   1  456798    3679 460641    0.56   -0.16  1.0000
   5  -1   1  477734    2855 469613   -1.16   -0.30  1.0000
  -5   1  -1  479112    3049 470980   -1.16    0.30  1.0000
  -5  -1  -1  492548    3206 486825    0.80    0.36  1.0000
   5   1   1  463684    2878 458131    0.80   -0.36  1.0000
  -7   1  -1  333848    2135 336873    0.51   -0.17  1.0000
   7   1   1  320826    2085 326332   -0.95    0.18  1.0000
  -7  -1  -1  332628    2158 338234   -0.95   -0.18  1.0000
   7  -1   1  343956    2270 347026    0.51    0.17  1.0000
  -9   1  -1  306493    1866 301888   -0.82    0.17  1.0000
  -9  -1  -1  308357    2032 309048   -0.13    0.19  1.0000
   9   1   1  294857    1849 295533   -0.13   -0.19  1.0000
   9  -1   1  311871    1857 307225   -0.82   -0.17  1.0000
 -11  -1  -1   13479     734  13188   -0.26    0.15  1.0000
 -11   1  -1   13989     744  13622    0.31    0.09  1.0000
  11   1   1   14834     950  14529   -0.26   -0.15  1.0000
  11  -1   1   15587     959  15200    0.31   -0.09  1.0000
 -13  -1  -1   80439    1100  78748    0.59    0.04  1.0000
  13   1   1   87722    1341  85956    0.59   -0.04  1.0000
 -13   1  -1   84357    1374  84606    0.08    0.05  1.0000
  13  -1   1   76682    1054  76919    0.08   -0.05  1.0000
  15   1   1   68347     956  68454   -0.05    0.34  1.0000
 -15  -1  -1   67904     993  68010   -0.05   -0.34  1.0000
 -15   1  -1   68265    1242  68803    0.22   -0.39  1.0000
  15  -1   1   66316    1196  66846    0.22    0.39  1.0000
 -17  -1  -1    3192    1116   3264    0.10    0.26  1.0000
 -17   1  -1    3215     803   3314   -0.16    0.18  1.0000
  17   1   1    2189     762   2248    0.10   -0.26  1.0000
  17  -1   1    2695     771   2786   -0.16   -0.18  1.0000
  19  -1   1    8163    1166   8234    0.06    0.23  1.0000
 -19   1  -1    5454     811   5512    0.06   -0.23  1.0000
  19   1   1    8279     757   8321   -0.02    0.28  1.0000
 -19  -1  -1    5031    1241   5063   -0.02   -0.28  1.0000
  20   2  -1   35637    1361  34780   -0.47   -0.39  1.0000
 -20  -2   1   30634    1112  29840   -0.47    0.39  1.0000
 -20   2   1   32996    1438  32952    0.06    0.54  1.0000
  20  -2  -1   35945    1377  35900    0.06   -0.54  1.0000
  18   2  -1    3662     731   3517   -0.34   -0.51  1.0000
  18  -2  -1     504    1053    497    0.09   -0.34  1.0000
 -18   2   1    1684    1092   1675    0.09    0.34  1.0000
 -18  -2   1    1099     770   1016   -0.34    0.51  1.0000
  16  -2  -1   83844    1189  83092    0.26    0.00  1.0000
 -16   2   1   85067    1210  84310    0.26    0.00  1.0000
 -16  -2   1   85040    1233  85479    0.14   -0.15  1.0000
  16   2  -1   83399     988  83834    0.14    0.15  1.0000
  14  -2  -1   97351    1297  97314    0.00   -0.39  1.0000
  14   2  -1   91315    1065  91993    0.24   -0.42  1.0000
 -14  -2   1   93197    1327  93882    0.24    0.42  1.0000
 -14   2   1   97539    1092  97502    0.00    0.39  1.0000
  12  -2  -1   19827    1163  20391    0.41   -0.27  1.0000
 -12   2   1   18399     882  18943    0.41    0.27  1.0000
 -12  -2   1   20244    1190  21182   -0.65    0.10  1.0000
  12   2  -1   18386    1158  19281   -0.65   -0.10  1.0000
 -10  -2   1  343577    1825 345655    0.34    0.19  1.0000
 -10   2   1  360578    2005 365836   -0.86    0.22  1.0000
  10  -2  -1  345667    1823 350815   -0.86   -0.22  1.0000
  10   2  -1  353094    1958 355200    0.34   -0.19  1.0000
  -8  -2   1   42851     922  38858   -1.95   -0.15  1.0000
   8  -2  -1   40332     928  37949    1.19    0.08  1.0000
  -8   2   1   41526     930  39107    1.19   -0.08  1.0000
   8   2  -1   42463     915  38489   -1.95    0.15  1.0000
  -6   2   1     661    1071    747   -1.65   -0.02  1.0000
   6  -2  -1      69    1057   -147   -1.65    0.02  1.0000
  -6  -2   1    1262     737    995    1.65    0.09  1.0000
   6   2  -1      70     722    -88    1.65   -0.09  1.0000
  -4   2   1  348128    2805 353207   -0.85    0.19  1.0000
   4   2  -1  320864    2442 328489    1.32    0.12  1.0000
   4  -2  -1  346270    2576 351335   -0.85   -0.19  1.0000
  -4  -2   1  347622    2715 355557    1.32   -0.12  1.0000
   2  -2  -1  222708    2767 239037   -3.36   -0.17  1.0000
  -2  -2   1  224144    2746 238438    2.94    0.33  1.0000
  -2   2   1  227070    2820 243555   -3.36    0.17  1.0000
   2   2  -1  222035    2543 236262    2.94   -0.33  1.0000
   0  -2   1   85533    2132  94988    3.10    0.34  1.0000
   0   2  -1   90494    2139 100213    3.10   -0.34  1.0000
   2  -2   1  197566    2647 175690   -4.99   -0.78  1.0000
  -2   2  -1  195105    2669 173369   -4.99    0.78  1.0000
   2   2   1  194558    3220 172499    5.08   -0.52  1.0000
  -2  -2  -1  188854    3065 167131    5.08    0.52  1.0000
   4  -2   1   14421    1143  17869    2.66    0.46  1.0000
  -4   2  -1   15569    1163  19145    2.66   -0.46  1.0000
   4   2   1   14695    1465  17657   -2.24    0.95  1.0000
  -4  -2  -1   15271    1136  18288   -2.24   -0.95  1.0000
   6  -2   1  649194    3132 644057   -0.63   -0.08  1.0000
  -6   2  -1  646858    3183 641730   -0.63    0.08  1.0000
   6   2   1  650498    3187 643900    0.81   -0.17  1.0000
  -6  -2  -1  643769    3237 637205    0.81    0.17  1.0000
   8   2   1  147475    1404 145134    0.60    0.14  1.0000
   8  -2   1  145399    1416 146416    0.27    0.10  1.0000
  -8   2  -1  143056    1432 144065    0.27   -0.10  1.0000
  -8  -2  -1  149156    1449 146801    0.60   -0.14  1.0000
  10   2   1    7968     698   7823    0.15    0.08  1.0000
 -10   2  -1    6664     724   6937    0.33   -0.01  1.0000
 -10  -2  -1    7892     720   7748    0.15   -0.08  1.0000
  10  -2   1    7354     958   7641    0.33    0.01  1.0000
 -12   2  -1  469106    2103 466030   -0.45   -0.19  1.0000
 -12  -2  -1  491954    2353 492605   -0.09   -0.23  1.0000
  12  -2   1  474625    2079 471531   -0.45    0.19  1.0000
  12   2   1  466298    2070 466932   -0.09    0.23  1.0000
 -14   2  -1       3    1008  -1006    0.07    0.34  1.0000
  14   2   1      11     959   -500   -0.55   -0.35  1.0000
  14  -2   1       3     960   -773    0.07   -0.34  1.0000
 -14  -2  -1      11     996   -335   -0.55    0.35  1.0000
  16   2   1   26529     979  26171    0.21    0.15  1.0000
  16  -2   1   26533     998  26240   -0.18   -0.02  1.0000
 -16  -2  -1   26180    1019  25825    0.21   -0.15  1.0000
 -16   2  -1   24204    1024  23924   -0.18    0.02  1.0000
  18  -2   1   17891     844  18146    0.19   -0.06  1.0000
  18   2   1   20248    1132  20616   -0.26   -0.06  1.0000
 -18   2  -1   18315    1205  18573    0.19    0.06  1.0000
 -18  -2  -1   21244    1158  21621   -0.26    0.06  1.0000
 -20   2  -1    1378     900   1441   -0.18    0.14  1.0000
 -19   3   1       8    1062   -438   -0.17   -0.54  1.0000
  19   3  -1     859     711   1062    0.62    0.58  1.0000
 -19  -3   1      18     747  -1876    0.62   -0.58  1.0000
  19  -3  -1     240    1021    336   -0.17    0.54  1.0000
 -17  -3   1   38649     938  38943    0.15   -0.06  1.0000
 -17   3   1   33249     951  33912   -0.36   -0.08  1.0000
  17   3  -1   36349     920  36634    0.15    0.06  1.0000
  17  -3  -1   34636     907  35313   -0.36    0.08  1.0000
 -15  -3   1    1684     681   1468   -0.53   -0.09  1.0000
  15   3  -1    2127     667   1883   -0.53    0.09  1.0000
 -15   3   1    1488     686   1438    0.12   -0.20  1.0000
  15  -3  -1    1272     666   1226    0.12    0.20  1.0000
 -13   3   1      58    1090    124   -0.56   -0.42  1.0000
  13  -3  -1      88     748    166   -0.56    0.42  1.0000
 -13  -3   1     561    1076    673    0.52   -0.37  1.0000
  13   3  -1      50    1048     82    0.52    0.37  1.0000
 -11  -3   1   29346     804  29155   -0.11    0.05  1.0000
 -11   3   1   29153     817  28412    0.43   -0.16  1.0000
  11   3  -1   29630    1000  29438   -0.11   -0.05  1.0000
  11  -3  -1   30926     801  30163    0.43    0.16  1.0000
  -9  -3   1      17     938     -2    0.81   -0.09  1.0000
  -9   3   1     377     682    420   -0.24   -0.12  1.0000
   9  -3  -1     540     925    591   -0.24    0.12  1.0000
   9   3  -1     839     906   1084    0.81    0.09  1.0000
  -7   3   1   28907    1179  30662   -1.01    0.18  1.0000
  -7  -3   1   29316     900  31521    1.26    0.20  1.0000
   7   3  -1   29424     888  31633    1.26   -0.20  1.0000
   7  -3  -1   29301     910  31068   -1.01   -0.18  1.0000
  -5  -3   1  306131    2220 329124   -4.03   -0.29  1.0000
   5   3  -1  288719    2169 311061   -4.03    0.29  1.0000
   5  -3  -1  304642    2462 325530    3.68    0.27  1.0000
  -5   3   1  302831    2292 323658    3.68   -0.27  1.0000
   3   3  -1    5529    1009   5952   -0.53   -0.25  1.0000
  -3  -3   1    5406    1425   5824   -0.53    0.25  1.0000
   3  -3  -1    5048    1441   5344    0.42    0.18  1.0000
  -3   3   1    5700    1483   6014    0.42   -0.18  1.0000
  -1   3   1  240722    3301 199720    8.64    0.10  1.0000
   1  -3  -1  233369    3049 193028    8.64   -0.10  1.0000
  -1  -3   1  235676    2465 197354   -8.16   -0.78  1.0000
   1   3  -1  241106    2468 202326   -8.16    0.78  1.0000
  -1  -3  -1  121915    3678 107898   -4.09   -0.81  1.0000
   1   3   1  123109    3745 109021   -4.09    0.81  1.0000
   1  -3   1  127967    2350 113907    3.99    0.39  1.0000
   3   3   1  255734    3141 266914   -2.15   -0.58  1.0000
   3  -3   1  270038    2822 279357    1.76    0.25  1.0000
  -3   3  -1  267142    2821 276412    1.76   -0.25  1.0000
  -3  -3  -1  256970    2978 268177   -2.15    0.58  1.0000
  -5  -3  -1   33599    1085  29365    2.37    0.39  1.0000
   5   3   1   33878    1066  29626    2.37   -0.39  1.0000
  -5   3  -1   35693    1374  30799   -2.66    0.23  1.0000
   5  -3   1   32844    1054  28157   -2.66   -0.23  1.0000
   7  -3   1   22165     861  19541    1.80   -0.02  1.0000
  -7   3  -1   24113    1157  21373    1.80    0.02  1.0000
   7   3   1   24221    1109  20876   -2.20    0.05  1.0000
  -7  -3  -1   23538    1155  20242   -2.20   -0.05  1.0000
   9   3   1  155389    1388 153631    0.44   -0.12  1.0000
  -9   3  -1  160476    1413 155188   -1.32    0.11  1.0000
   9  -3   1  143503    1319 138505   -1.32   -0.11  1.0000
  -9  -3  -1  149231    1407 147508    0.44    0.12  1.0000
  11  -3   1      56     909    143    0.89    0.02  1.0000
 -11   3  -1    1454     648   1817    0.89   -0.02  1.0000
 -11  -3  -1    1636     901   1940   -0.72    0.14  1.0000
  11   3   1    1084     893   1334   -0.72   -0.14  1.0000
  13   3   1      24     723    -13    0.96    0.05  1.0000
 -13  -3  -1     494     739    690    0.96   -0.05  1.0000
 -13   3  -1       3    1076   -109   -0.34    0.01  1.0000
  13  -3   1    1655     731   1781   -0.34   -0.01  1.0000
  15  -3   1   15099     991  15646    0.42    0.29  1.0000
  15   3   1   14242     983  14570   -0.26    0.20  1.0000
 -15  -3  -1   14608     771  14940   -0.26   -0.20  1.0000
 -15   3  -1   14117     750  14646    0.42   -0.29  1.0000
 -17   3  -1    8285     807   8535   -0.27    0.10  1.0000
  17   3   1    7005     788   7253    0.29   -0.26  1.0000
 -17  -3  -1    5044    1143   5255    0.29    0.26  1.0000
  17  -3   1    7833    1081   8076   -0.27   -0.10  1.0000
 -19  -3  -1   17064    1268  17123   -0.05   -0.31  1.0000
 -19   3  -1   11961     882  12165    0.19   -0.20  1.0000
  19  -3   1   16121    1206  16358    0.19    0.20  1.0000
  19   3   1   18681     948  18742   -0.05    0.31  1.0000
  20  -4  -1    1142    1202   1302    0.14   -0.56  1.0000
 -20  -4   1      10    1251  -1082   -0.51    0.34  1.0000
  20   4  -1    1317    1193   1552   -0.51   -0.34  1.0000
 -20   4   1     468    1260    571    0.14    0.56  1.0000
  18  -4  -1   11970    1095  12245    0.24   -0.27  1.0000
 -18  -4   1   13262    1125  13714   -0.36    0.46  1.0000
  18   4  -1   11891    1098  12319   -0.36   -0.46  1.0000
 -18   4   1   13571     842  13863    0.24    0.27  1.0000
 -16  -4   1    7962     686   7863    0.12   -0.20  1.0000
  16  -4  -1    8793     696   9104    0.33   -0.08  1.0000
 -16   4   1    9208     710   9526    0.33    0.08  1.0000
  16   4  -1   10336     660  10223    0.12    0.20  1.0000
 -14   4   1     373     702    363   -0.23    0.39  1.0000
  14  -4  -1     503     970    493   -0.23   -0.39  1.0000
 -14  -4   1      12     689   -336    0.51    0.45  1.0000
  14   4  -1    1679     949   1645    0.51   -0.45  1.0000
  12   4  -1    5756    1105   6490   -0.93   -0.03  1.0000
 -12   4   1    5204     837   5771    0.78    0.28  1.0000
  12  -4  -1    5098     812   5659    0.78   -0.28  1.0000
 -12  -4   1    4971     794   5655   -0.93    0.03  1.0000
 -10  -4   1   11273     700  10415    0.82   -0.01  1.0000
  10   4  -1    9754     947   8957    0.82    0.01  1.0000
 -10   4   1   10942     736   9750   -1.16    0.09  1.0000
  10  -4  -1    9428     967   8324   -1.16   -0.09  1.0000
   8   4  -1   70408    1281  78274   -2.85    0.13  1.0000
   8  -4  -1   75708    1109  82883    2.52    0.02  1.0000
  -8   4   1   76233    1127  83432    2.52   -0.02  1.0000
  -8  -4   1   73705    1299  81749   -2.85   -0.13  1.0000
  -6  -4   1   15450     804  11906    3.00    0.16  1.0000
  -6   4   1   15916    1112  12599   -2.76   -0.04  1.0000
   6   4  -1   14912     776  11434    3.00   -0.16  1.0000
   6  -4  -1   16220    1086  12870   -2.76    0.04  1.0000
   4   4  -1   33618    1428  29551    2.26   -0.06  1.0000
  -4   4   1   33891    1507  30234   -2.01    0.47  1.0000
   4  -4  -1   33649    1497  30006   -2.01   -0.47  1.0000
  -4  -4   1   33281    1107  29235    2.26    0.06  1.0000
   2   4  -1  472794    3093 435693    5.44   -0.16  1.0000
  -2  -4   1  471850    3277 434787    5.44    0.16  1.0000
   0   4  -1   68075    1956  83723    5.63   -0.47  1.0000
   0  -4   1   65890    1983  81298    5.63    0.47  1.0000
   0  -4  -1   67340    2673  83607   -5.84    0.69  1.0000
   2   4   1   25180    1923  41259    8.79   -0.12  1.0000
  -2  -4  -1   25747    1890  41983    8.79    0.12  1.0000
   2  -4   1   24455    1420  39502   -8.39   -0.46  1.0000
   4  -4   1   30099    1122  23761    3.83   -0.11  1.0000
   4   4   1   30529    1442  24945   -3.30    0.74  1.0000
  -4  -4  -1   31973    1460  26252   -3.30   -0.74  1.0000
  -4   4  -1   33365    1151  26672    3.83    0.11  1.0000
  -6  -4  -1  119229    1689 123607    1.24   -0.07  1.0000
   6   4   1  118612    1669 122978    1.24    0.07  1.0000
   6  -4   1  117613    1630 121610   -1.14    0.25  1.0000
  -6   4  -1  117830    1639 121831   -1.14   -0.25  1.0000
   8  -4   1   26437    1098  26472   -0.03    0.11  1.0000
  -8   4  -1   25473     880  25507   -0.03   -0.11  1.0000
   8   4   1   24027    1088  25323    0.82    0.07  1.0000
  -8  -4  -1   25039     874  26362    0.82   -0.07  1.0000
  10  -4   1     413     656    478    0.30   -0.06  1.0000
 -10  -4  -1     759     654    743    0.05   -0.06  1.0000
 -10   4  -1      84     954    115    0.30    0.06  1.0000
  10   4   1       0     632   -126    0.05    0.06  1.0000
  12   4   1  120091    1479 120568    0.13    0.08  1.0000
  12  -4   1  117731    1492 120151   -0.69    0.02  1.0000
 -12   4  -1  115682    1536 118080   -0.69   -0.02  1.0000
 -12  -4  -1  115401    1262 115868    0.13   -0.08  1.0000
  14  -4   1     603     677    711    0.36   -0.21  1.0000
 -14  -4  -1     838     980   1083   -0.74    0.26  1.0000
 -14   4  -1       4    1005   -202    0.36    0.21  1.0000
  14   4   1     784     937   1022   -0.74   -0.26  1.0000
  16   4   1    1901     639   2077    0.37    0.18  1.0000
  16  -4   1    2128     880   2316   -0.40   -0.01  1.0000
 -16   4  -1    2640     666   2849   -0.40    0.01  1.0000
 -16  -4  -1    1979     663   2158    0.37   -0.18  1.0000
  18   4   1    3413     751   3189   -0.38   -0.08  1.0000
 -18   4  -1    6533    1111   6348    0.22    0.07  1.0000
 -18  -4  -1    6379    1087   6071   -0.38    0.08  1.0000
  18  -4   1    3624     754   3486    0.22   -0.07  1.0000
  19  -5  -1    1863    1045   1778   -0.14    0.50  1.0000
 -19  -5   1    3974     772   3665    0.44   -0.53  1.0000
 -19   5   1    2154    1070   2063   -0.14   -0.50  1.0000
  19   5  -1    1842     756   1632    0.44    0.53  1.0000
 -17   5   1   64459    1079  63071   -0.54   -0.09  1.0000
  17  -5  -1   63740    1034  62360   -0.54    0.09  1.0000
 -17  -5   1   63106    1052  62328    0.31    0.04  1.0000
  17   5  -1   65909    1299  65114    0.31   -0.04  1.0000
 -15   5   1   10320     740  10692    0.38   -0.29  1.0000
  15  -5  -1   11513     961  11906    0.38    0.29  1.0000
  15   5  -1    9676     693  10469   -0.79    0.13  1.0000
 -15  -5   1    9484     987  10269   -0.79   -0.13  1.0000
 -13   5   1   61007    1007  59523   -0.58   -0.40  1.0000
  13   5  -1   59743     986  58350    0.55    0.36  1.0000
  13  -5  -1   59469     982  58004   -0.58    0.40  1.0000
 -13  -5   1   62946    1265  61516    0.55   -0.36  1.0000
  11  -5  -1   20502     756  21189    0.48    0.11  1.0000
  11   5  -1   20355     742  20693   -0.22   -0.15  1.0000
 -11  -5   1   20118     756  20454   -0.22    0.15  1.0000
 -11   5   1   22755    1017  23479    0.48   -0.11  1.0000
   9   5  -1    8957     680   8109    0.91   -0.06  1.0000
   9  -5  -1    7839     705   7291   -0.63    0.02  1.0000
  -9   5   1    7390     999   6859   -0.63   -0.02  1.0000
  -9  -5   1    8024     705   7222    0.91    0.06  1.0000
   7  -5  -1  245328    1904 237612   -1.55   -0.06  1.0000
  -7  -5   1  243229    1717 236201    1.42    0.06  1.0000
  -7   5   1  245237    1911 237523   -1.55    0.06  1.0000
   7   5  -1  243844    1856 236807    1.42   -0.06  1.0000
  -5   5   1  168933    1815 147738    5.26   -0.21  1.0000
   5   5  -1  167906    1723 145794   -5.51    0.34  1.0000
  -5  -5   1  175519    1757 152893   -5.51   -0.34  1.0000
   5  -5  -1  168954    1610 147758    5.26    0.21  1.0000
  -3  -5   1   82443    1765  79035   -1.19    0.02  1.0000
   3  -5  -1   81382    1580  77824    1.27    0.49  1.0000
  -3   5   1   79332    1579  75820    1.27   -0.49  1.0000
   3   5  -1   82349    1746  78943   -1.19   -0.02  1.0000
  -1   5   1  221059    3253 280321   11.70    0.69  1.0000
  -1  -5   1  228341    2608 286718  -11.40   -0.32  1.0000
   1   5  -1  233642    2785 292654  -11.40    0.32  1.0000
   1  -5  -1  225688    3244 285530   11.70   -0.69  1.0000
   1   5   1  173085    3063 153045   -4.92    0.48  1.0000
  -1  -5  -1  174198    3009 154092   -4.92   -0.48  1.0000
   1  -5   1  176376    2123 156525    4.80   -0.27  1.0000
  -3  -5  -1  102745    2026  90668   -3.82    0.48  1.0000
   3   5   1   98514    1782  86696   -3.82   -0.48  1.0000
   3  -5   1   99809    1593  90380    3.05    0.57  1.0000
  -3   5  -1  103871    1918  94248    3.05   -0.57  1.0000
  -5  -5  -1  345571    2699 363109    2.92    0.40  1.0000
  -5   5  -1  338051    2504 356735   -3.14    0.16  1.0000
   5   5   1  334927    2646 352196    2.92   -0.40  1.0000
   5  -5   1  340915    2350 359677   -3.14   -0.16  1.0000
  -7  -5  -1  173463    1768 161626   -2.86    0.08  1.0000
  -7   5  -1  176618    1726 166078    2.51    0.28  1.0000
   7  -5   1  170678    1528 160320    2.51   -0.28  1.0000
   7   5   1  170141    1548 158420   -2.86   -0.08  1.0000
  -9  -5  -1  220284    1658 223474    0.67   -0.01  1.0000
  -9   5  -1  217054    1768 223729   -1.41    0.02  1.0000
   9  -5   1  212901    1593 219513   -1.41   -0.02  1.0000
   9   5   1  223043    1781 226253    0.67    0.01  1.0000
  11   5   1     816     610    563   -1.00   -0.06  1.0000
 -11   5  -1    1548     651   1178    1.29   -0.13  1.0000
  11  -5   1      43     909   -439    1.29    0.13  1.0000
 -11  -5  -1    2375     888   1929   -1.00    0.06  1.0000
 -13  -5  -1     536     741    805    1.03   -0.16  1.0000
 -13   5  -1       8     756   -173   -0.55   -0.07  1.0000
  13   5   1    2071     997   2574    1.03    0.16  1.0000
  13  -5   1    1825     725   2068   -0.55    0.07  1.0000
 -15   5  -1   35447     855  34530    0.48   -0.10  1.0000
  15   5   1   34610     818  33932   -0.36    0.06  1.0000
  15  -5   1   36825    1072  35891    0.48    0.10  1.0000
 -15  -5  -1   33927    1083  33256   -0.36   -0.06  1.0000
  17   5   1    2060     750   1928    0.27   -0.17  1.0000
  17  -5   1    1974     755   1889   -0.19   -0.03  1.0000
 -17   5  -1     654     792    606   -0.19    0.03  1.0000
 -17  -5  -1    1316    1099   1211    0.27    0.17  1.0000
  19  -5   1   12380    1301  12028    0.31    0.13  1.0000
 -19   5  -1   12274    1004  11923    0.31   -0.13  1.0000
  19   5   1   13303    1287  13161   -0.10    0.26  1.0000
 -19  -5  -1   12895     985  12755   -0.10   -0.26  1.0000
  20  -6  -1   39439    1103  39567    0.05   -0.44  1.0000
 -20  -6   1   38656    1111  39378   -0.35    0.31  1.0000
 -18  -6   1    9508    1100   9224   -0.28    0.31  1.0000
  18   6  -1   11452     772  11140   -0.28   -0.31  1.0000
 -18   6   1    9037     818   8806    0.23    0.24  1.0000
  18  -6  -1    9233    1084   9000    0.23   -0.24  1.0000
  16   6  -1   31605     771  31617    0.00    0.14  1.0000
 -16   6   1   31807     809  32473    0.38    0.21  1.0000
 -16  -6   1   25760     801  25771    0.00   -0.14  1.0000
  16  -6  -1   27302     770  27919    0.38   -0.21  1.0000
  14   6  -1   75814     980  73696    0.75   -0.44  1.0000
  14  -6  -1   76179     999  74517   -0.59   -0.40  1.0000
 -14   6   1   77684    1022  76005   -0.59    0.40  1.0000
 -14  -6   1   76476    1000  74349    0.75    0.44  1.0000
  12  -6  -1   64519    1032  62516    0.79   -0.27  1.0000
  12   6  -1   66921    1289  64367   -0.99   -0.06  1.0000
 -12  -6   1   62740    1029  60268   -0.99    0.06  1.0000
 -12   6   1   67241    1350  65196    0.79    0.27  1.0000
  10  -6  -1  139205    1229 134727   -1.19    0.03  1.0000
 -10   6   1  141144    1243 136635   -1.19   -0.03  1.0000
  10   6  -1  132331    1222 129064    0.89    0.20  1.0000
 -10  -6   1  134358    1235 131066    0.89   -0.20  1.0000
  -8  -6   1    9847     976   7041   -3.05   -0.07  1.0000
   8   6  -1   10317     964   7439   -3.05    0.07  1.0000
   8  -6  -1   10712     722   7741    3.07   -0.03  1.0000
  -8   6   1   10596     751   7643    3.07    0.03  1.0000
   6   6  -1  135442    1352 122763    3.48   -0.18  1.0000
  -6  -6   1  136384    1362 123659    3.48    0.18  1.0000
  -6   6   1  139496    1606 127753   -3.18   -0.06  1.0000
   6  -6  -1  136396    1396 124787   -3.18    0.06  1.0000
   4  -6  -1    1279     864    818   -3.19   -0.58  1.0000
   4   6  -1     613    1159    893    3.03   -0.31  1.0000
  -4   6   1    1463    1252    983   -3.19    0.58  1.0000
  -4  -6   1     835    1175   1197    3.03    0.31  1.0000
  -2  -6   1  544654    3424 598066    6.98   -0.06  1.0000
   2  -6   1   13244    1083   4633   -9.44    0.02  1.0000
  -2  -6  -1   15604    1407   5499   10.11   -0.19  1.0000
   2   6   1   15736    1462   5578   10.11    0.19  1.0000
   4  -6   1   43478    1216  50394    3.14   -0.56  1.0000
  -4   6  -1   44366    1504  51350    3.14    0.56  1.0000
  -4  -6  -1   46241    1510  51819   -2.50   -0.43  1.0000
   4   6   1   43342    1271  48747   -2.50    0.43  1.0000
   6  -6   1  366382    2202 373545   -1.17    0.52  1.0000
   6   6   1  359642    2371 367101    1.23    0.30  1.0000
  -6  -6  -1  354065    2375 361467    1.23   -0.30  1.0000
  -6   6  -1  360035    2368 367136   -1.17   -0.52  1.0000
  -8   6  -1  106989    1259 108210   -0.37   -0.11  1.0000
   8   6   1  106148    1458 109541    1.02   -0.05  1.0000
  -8  -6  -1  102559    1285 105895    1.02    0.05  1.0000
   8  -6   1  109902    1445 111140   -0.37    0.11  1.0000
  10   6   1    3785     898   3780   -0.01    0.01  1.0000
 -10  -6  -1    2735     935   2731   -0.01   -0.01  1.0000
  10  -6   1    2158     690   2055    0.21   -0.12  1.0000
 -10   6  -1    4848     957   4692    0.21    0.12  1.0000
 -12  -6  -1   30155    1215  30777    0.36    0.11  1.0000
 -12   6  -1   25765     921  27145   -0.85    0.15  1.0000
  12  -6   1   25209     911  26574   -0.85   -0.15  1.0000
  12   6   1   28221    1177  28823    0.36   -0.11  1.0000
  14  -6   1    3206     974   2898    0.56   -0.06  1.0000
  14   6   1    3077     935   2675   -0.76   -0.15  1.0000
 -14   6  -1    2845     717   2555    0.56    0.06  1.0000
 -14  -6  -1    4406     711   3923   -0.76    0.15  1.0000
 -16   6  -1    3705     696   4053   -0.56   -0.02  1.0000
 -16  -6  -1    4973     667   5342    0.52   -0.11  1.0000
  16  -6   1    6309     656   6760   -0.56    0.02  1.0000
  16   6   1    6418     995   6836    0.52    0.11  1.0000
 -18  -6  -1     733     757    651   -0.30    0.05  1.0000
  18  -6   1       1     736    -44    0.14   -0.03  1.0000
  18   6   1     564     732    492   -0.30   -0.05  1.0000
 -18   6  -1     253    1094    230    0.14    0.03  1.0000
  19  -7  -1       3     894   -761    0.07    0.36  1.0000
 -19   7   1       3    1180   -568    0.07   -0.36  1.0000
 -19  -7   1     265    1151    255    0.09   -0.39  1.0000
  19   7  -1     169     873    160    0.09    0.39  1.0000
 -17   7   1    4097    1105   3675   -0.67   -0.19  1.0000
 -17  -7   1    1493     778   1296    0.53    0.07  1.0000
  17   7  -1       7    1066   -703    0.53   -0.07  1.0000
  17  -7  -1    1590     747   1331   -0.67    0.19  1.0000
  15  -7  -1    8015     940   7534    0.56    0.38  1.0000
 -15  -7   1    5975     693   5355   -0.82   -0.21  1.0000
  15   7  -1    6601     919   5948   -0.82    0.21  1.0000
 -15   7   1    6421     702   5990    0.56   -0.38  1.0000
  13   7  -1     380     701    326    0.42    0.33  1.0000
  13  -7  -1     158     743    147   -0.28    0.37  1.0000
 -13  -7   1       7     716   -266    0.42   -0.33  1.0000
 -13   7   1    2013    1041   1986   -0.28   -0.37  1.0000
  11   7  -1    3468     886   3551   -0.14   -0.13  1.0000
  11  -7  -1    3385     647   3692    0.51    0.09  1.0000
 -11   7   1    3353     934   3659    0.51   -0.09  1.0000
 -11  -7   1    4062     643   4151   -0.14    0.13  1.0000
  -9   7   1   23218    1065  24416   -0.77    0.09  1.0000
   9  -7  -1   24038     817  25256   -0.77   -0.09  1.0000
  -9  -7   1   22538     802  23947    0.92    0.19  1.0000
   9   7  -1   21714     780  23097    0.92   -0.19  1.0000
  -7  -7   1   17308     778  15605    1.31   -0.09  1.0000
   7  -7  -1   17768     827  15673   -1.60    0.09  1.0000
  -7   7   1   17816     825  15718   -1.60   -0.09  1.0000
   7   7  -1   16696     779  15024    1.31    0.09  1.0000
  -5   7   1   52190    1193  66084    5.65   -0.06  1.0000
   5   7  -1   47690    1117  60873   -5.60    0.28  1.0000
   5  -7  -1   51658    1401  65485    5.65    0.06  1.0000
  -5  -7   1   50610    1337  64166   -5.60   -0.28  1.0000
  -3   7   1   50530    1290  44167    2.90   -0.70  1.0000
   3  -7  -1   52536    1569  46044    2.90    0.70  1.0000
  -3  -7   1   50372    1180  45030   -2.42   -0.24  1.0000
   3   7  -1   51527    1183  46122   -2.42    0.24  1.0000
   1   7  -1  463359    3148 551822  -12.28   -0.18  1.0000
  -1  -7   1  464004    3178 552526  -12.28    0.18  1.0000
   1  -7   1  538969    3461 567276    3.76   -0.79  1.0000
   3   7   1    8839    1260   4546   -5.25   -0.34  1.0000
  -3  -7  -1    9237    1229   4833   -5.25    0.34  1.0000
   3  -7   1    7644     952   4361    4.25    0.65  1.0000
  -5  -7  -1  205600    2118 216606    2.37    0.40  1.0000
  -5   7  -1  199126    2005 210905   -2.57    0.08  1.0000
   5  -7   1  204411    1822 216343   -2.57   -0.08  1.0000
   5   7   1  207595    2133 218653    2.37   -0.40  1.0000
   7   7   1   91089    1456  99422   -2.67   -0.14  1.0000
  -7   7  -1   85972    1217  93285    2.41    0.42  1.0000
  -7  -7  -1   88648    1453  96871   -2.67    0.14  1.0000
   7  -7   1   85944    1407  93256    2.41   -0.42  1.0000
  -9  -7  -1   62409    1045  63764    0.53   -0.13  1.0000
   9   7   1   63751    1234  65121    0.53    0.13  1.0000
  -9   7  -1   58672    1028  61350   -1.08   -0.08  1.0000
   9  -7   1   61249    1022  63985   -1.08    0.08  1.0000
  11   7   1   35076    1226  36969   -0.99    0.04  1.0000
 -11  -7  -1   35455     979  37358   -0.99   -0.04  1.0000
 -11   7  -1   33830    1292  36301    1.31   -0.21  1.0000
  11  -7   1   35592     966  38125    1.31    0.21  1.0000
 -13  -7  -1    9527    1043  10354    0.82   -0.23  1.0000
  13   7   1    9091     727   9899    0.82    0.23  1.0000
  13  -7   1    8513     758   9047   -0.56    0.13  1.0000
 -13   7  -1    7946     769   8462   -0.56   -0.13  1.0000
  15  -7   1    3892     667   3637    0.41   -0.05  1.0000
 -15  -7  -1    4157     684   3922   -0.37    0.01  1.0000
 -15   7  -1    3440     960   3200    0.41    0.05  1.0000
  15   7   1    3704     645   3482   -0.37   -0.01  1.0000
  17  -7   1   28738     883  28732    0.00    0.02  1.0000
 -17   7  -1   30972    1238  30966    0.00   -0.02  1.0000
  17   7   1   30448    1182  30338    0.06   -0.06  1.0000
 -17  -7  -1   28636    1206  28529    0.06    0.06  1.0000
 -19   7  -1    6754     957   6489    0.32   -0.03  1.0000
 -19  -7  -1    4247    1331   4131   -0.18   -0.13  1.0000
  19   7   1    7232    1266   7080   -0.18    0.13  1.0000
  19  -7   1    8107    1272   7817    0.32    0.03  1.0000
 -18  -8   1    1800     769   1721   -0.20    0.12  1.0000
  18  -8  -1    2134    1051   2075    0.17   -0.23  1.0000
  18   8  -1    3569     739   3458   -0.20   -0.12  1.0000
 -18   8   1    1303     794   1256    0.17    0.23  1.0000
  16   8  -1   12616     695  12353   -0.24   -0.04  1.0000
 -16  -8   1   12761     708  12496   -0.24    0.04  1.0000
  16  -8  -1   12914     695  12434    0.45   -0.36  1.0000
 -16   8   1   12062     988  11598    0.45    0.36  1.0000
  14   8  -1   30195    1072  31569    0.76   -0.34  1.0000
 -14  -8   1   30207     835  31581    0.76    0.34  1.0000
  14  -8  -1   33654    1090  35213   -0.81   -0.39  1.0000
 -14   8   1   30774     867  32266   -0.81    0.39  1.0000
 -12  -8   1    3325     788   3844   -0.85    0.15  1.0000
 -12   8   1    3176    1128   3479    0.49    0.27  1.0000
  12  -8  -1    5058     786   5438    0.49   -0.27  1.0000
  12   8  -1    4452    1078   5050   -0.85   -0.15  1.0000
  10  -8  -1   18659    1021  20074   -1.00    0.11  1.0000
  10   8  -1   18514     750  19327    0.57    0.27  1.0000
 -10   8   1   17896    1032  19282   -1.00   -0.11  1.0000
 -10  -8   1   19831     980  20672    0.57   -0.27  1.0000
   8  -8  -1   17931     786  14376    2.77   -0.09  1.0000
  -8   8   1   19175    1061  15492    2.77    0.09  1.0000
  -8  -8   1   15966     759  12852   -2.57    0.02  1.0000
   8   8  -1   17380     746  14124   -2.57   -0.02  1.0000
   6  -8  -1   28993     953  33980   -2.78    0.02  1.0000
   6   8  -1   28642     902  33782    2.89   -0.14  1.0000
  -6   8   1   30981    1247  36129   -2.78   -0.02  1.0000
  -6  -8   1   29460     927  34670    2.89    0.14  1.0000
  -4  -8   1   38020     965  31274    3.62    0.42  1.0000
  -4   8   1   34877    1014  27371   -4.25    0.49  1.0000
   4  -8  -1   36852    1011  29124   -4.25   -0.49  1.0000
   4   8  -1   38074    1212  31323    3.62   -0.42  1.0000
  -2  -8   1   39848    1256  57459    7.94   -0.18  1.0000
   2   8  -1   37715    1539  54892    7.94    0.18  1.0000
   2  -8  -1   39447    1403  58036   -8.37   -0.04  1.0000
  -2   8   1   39326    1719  57889   -8.37    0.04  1.0000
   0  -8   1  174522    2289 208161    7.60    0.33  1.0000
   0   8  -1  182207    2282 216546    7.60   -0.33  1.0000
   0  -8  -1  181147    2715 216322   -7.82    1.01  1.0000
  -2  -8  -1    5068    1035  13451    8.98   -0.30  1.0000
   2   8   1    5925    1366  14831    8.98    0.30  1.0000
   4  -8   1    1662    1093   1784    1.02   -0.71  1.0000
   4   8   1     543    1039    573   -0.35    0.26  1.0000
  -4  -8  -1     264    1019    284   -0.35   -0.26  1.0000
  -6   8  -1    2753    1080   2449   -0.71   -0.56  1.0000
   6   8   1    1305     715   1068    0.79    0.41  1.0000
   6  -8   1    1222     743   1018   -0.71    0.56  1.0000
  -6  -8  -1    3122    1011   2754    0.79   -0.41  1.0000
   8   8   1  112289    1269 108814    1.04   -0.13  1.0000
  -8   8  -1  116390    1442 114295   -0.61   -0.04  1.0000
   8  -8   1  108939    1205 106912   -0.61    0.04  1.0000
  -8  -8  -1  115475    1466 111951    1.04    0.13  1.0000
  10  -8   1   12059     719  12142    0.09   -0.16  1.0000
 -10  -8  -1   13090     965  13092    0.00    0.03  1.0000
 -10   8  -1   12621    1006  12706    0.09    0.16  1.0000
  10   8   1   12579     948  12581    0.00   -0.03  1.0000
 -12   8  -1   19350    1174  18287   -0.75    0.26  1.0000
  12   8   1   18851    1123  18270    0.40   -0.26  1.0000
  12  -8   1   20061     868  18979   -0.75   -0.26  1.0000
 -12  -8  -1   17314     854  16758    0.40    0.26  1.0000
 -14  -8  -1   46370     920  47709   -0.61    0.05  1.0000
  14   8   1   47166     899  48516   -0.61   -0.05  1.0000
 -14   8  -1   45057     926  46284    0.57   -0.04  1.0000
  14  -8   1   44683     886  45905    0.57    0.04  1.0000
 -16   8  -1    3532    1158   3176   -0.61    0.03  1.0000
  16  -8   1    3712     778   3347   -0.61   -0.03  1.0000
  16   8   1    4088     763   3713    0.60   -0.02  1.0000
 -16  -8  -1    4882     802   4471    0.60    0.02  1.0000
  18  -8   1     641     734    656    0.06    0.03  1.0000
 -18  -8  -1     502     746    502   -0.14   -0.02  1.0000
  18   8   1       0    1025   -455   -0.14    0.02  1.0000
 -18   8  -1       0     768   -319    0.06   -0.03  1.0000
 -19  -9   1    9408     956   9247   -0.15   -0.17  1.0000
 -19   9   1    8378     974   8173    0.21   -0.14  1.0000
  19   9  -1    7228     911   7087   -0.15    0.17  1.0000
  19  -9  -1    9445    1284   9227    0.21    0.14  1.0000
  17  -9  -1   27088    1170  28310   -0.71    0.32  1.0000
 -17  -9   1   25423     934  26549    0.69    0.00  1.0000
  17   9  -1   26618     897  27770    0.69    0.00  1.0000
 -17   9   1   26898     917  28116   -0.71   -0.32  1.0000
 -15   9   1   31569     812  30804    0.45   -0.43  1.0000
  15  -9  -1   29183     782  28448    0.45    0.43  1.0000
  15   9  -1   29829    1013  28885   -0.56    0.27  1.0000
 -15  -9   1   31573     794  30602   -0.56   -0.27  1.0000
 -13   9   1   61783    1003  61592    0.09   -0.31  1.0000
  13   9  -1   60094     958  60721    0.24    0.23  1.0000
 -13  -9   1   54792     952  55391    0.24   -0.23  1.0000
  13  -9  -1   62993     974  62800    0.09    0.31  1.0000
 -11   9   1   31474     938  30644    0.47   -0.12  1.0000
  11   9  -1   30245     909  30374    0.07    0.00  1.0000
 -11  -9   1   30028     912  30157    0.07    0.00  1.0000
  11  -9  -1   32269     938  31429    0.47    0.12  1.0000
   9   9  -1   37724    1074  39328    0.80   -0.23  1.0000
   9  -9  -1   37926    1126  39297   -0.68   -0.16  1.0000
  -9   9   1   37499    1144  38862   -0.68    0.16  1.0000
  -9  -9   1   34076     848  35602    0.80    0.23  1.0000
   7  -9  -1    3199     706   4006   -1.30    0.27  1.0000
   7   9  -1    2821     683   3443    1.08    0.22  1.0000
  -7   9   1    3451     740   4288   -1.30   -0.27  1.0000
  -7  -9   1    3184     690   3843    1.08   -0.22  1.0000
  -5  -9   1    7745     780  12066   -4.36   -0.13  1.0000
   5  -9  -1    8342    1102  13328    4.79   -0.09  1.0000
  -5   9   1    7337    1129  12049    4.79    0.09  1.0000
   5   9  -1    6671     787  10715   -4.36    0.13  1.0000
   3  -9  -1    5882    1223  10610    5.15    0.77  1.0000
  -3  -9   1    6793    1148  10840   -4.28   -0.38  1.0000
   3   9  -1    5866     851   9661   -4.28    0.38  1.0000
  -3   9   1    5734    1247  10412    5.15   -0.77  1.0000
   1  -9  -1  270277    2239 211980   11.73   -0.85  1.0000
  -1  -9   1  272606    1960 215349  -11.47    0.42  1.0000
   1   9  -1  270905    2125 213838  -11.47   -0.42  1.0000
  -1  -9  -1   16637    1033  14464   -1.71   -0.26  1.0000
   1   9   1   17397    1063  15174   -1.71    0.26  1.0000
   1  -9   1   17648    1023  15759    1.54   -0.99  1.0000
   3  -9   1  169239    1978 190777    5.00    0.45  1.0000
   3   9   1  157743    1988 182533   -5.96   -0.29  1.0000
  -3  -9  -1  160434    1990 185427   -5.96    0.29  1.0000
  -5  -9  -1  729102    3299 720241    1.03    0.39  1.0000
  -5   9  -1  725088    3065 713989   -1.29    0.00  1.0000
   5   9   1  746880    3435 737912    1.03   -0.39  1.0000
   5  -9   1  733009    3098 721850   -1.29    0.00  1.0000
  -7  -9  -1     610     935   1100   -1.73    0.13  1.0000
   7   9   1     466     671    903   -1.73   -0.13  1.0000
  -7   9  -1     611    1019   1063    1.57    0.32  1.0000
   7  -9   1    1065     702   1643    1.57   -0.32  1.0000
  -9   9  -1  222092    1552 219878   -0.47   -0.16  1.0000
   9  -9   1  217931    1534 215737   -0.47    0.16  1.0000
  -9  -9  -1  227597    1789 226858    0.16   -0.13  1.0000
   9   9   1  214162    1595 213445    0.16    0.13  1.0000
  11   9   1      12     769   -220   -0.66    0.15  1.0000
  11  -9   1     685     801    486    0.93    0.22  1.0000
 -11  -9  -1      12    1107    -32   -0.66   -0.15  1.0000
 -11   9  -1      24     824   -182    0.93   -0.22  1.0000
  13   9   1   59853    1202  58495    0.54    0.23  1.0000
 -13   9  -1   56788     986  55705   -0.44   -0.17  1.0000
  13  -9   1   57974    1192  56879   -0.44    0.17  1.0000
 -13  -9  -1   58616     983  57272    0.54   -0.23  1.0000
  15  -9   1   40923     850  41577    0.32   -0.08  1.0000
 -15  -9  -1   44203     898  44879   -0.32    0.03  1.0000
  15   9   1   42046     856  42705   -0.32   -0.03  1.0000
 -15   9  -1   39932     895  40578    0.32    0.08  1.0000
  17   9   1   11853     787  11715   -0.12    0.05  1.0000
  17  -9   1    9470     805   9322    0.14    0.11  1.0000
 -17   9  -1   11421     833  11259    0.14   -0.11  1.0000
 -17  -9  -1    9876    1143   9750   -0.12   -0.05  1.0000
  19  -9   1   26866    1006  27249    0.23   -0.09  1.0000
 -19   9  -1   26239    1074  26617    0.23    0.09  1.0000
 -19  -9  -1   26090    1037  26426   -0.21    0.02  1.0000
  19   9   1   23680    1348  24000   -0.21   -0.02  1.0000
 -18  10   1    4345    1088   4428    0.13    0.19  1.0000
  18  10  -1    2181    1045   2266   -0.18    0.05  1.0000
  18 -10  -1    1013     746   1053    0.13   -0.19  1.0000
 -18 -10   1    3321     769   3426   -0.18   -0.05  1.0000
  16  10  -1   36994     927  36183   -0.43   -0.25  1.0000
 -16  10   1   34656     961  33669    0.54    0.46  1.0000
 -16 -10   1   32894     954  32130   -0.43    0.25  1.0000
  16 -10  -1   35427     911  34429    0.54   -0.46  1.0000
  14  10  -1   23037     785  23852    0.52   -0.15  1.0000
  14 -10  -1   20188    1048  21226   -0.70   -0.31  1.0000
 -14  10   1   24356    1072  25496   -0.70    0.31  1.0000
 -14 -10   1   23795    1030  24623    0.52    0.15  1.0000
  12  10  -1    2480    1025   2779   -0.54   -0.21  1.0000
  12 -10  -1      54     751     69    0.07   -0.27  1.0000
 -12  10   1       2     781  -1098    0.07    0.27  1.0000
 -12 -10   1       9    1050   -959   -0.54    0.21  1.0000
 -10 -10   1   96052    1080  96232    0.06   -0.20  1.0000
 -10  10   1  104440    1336 106348   -0.58   -0.11  1.0000
  10 -10  -1  105760    1330 107680   -0.58    0.11  1.0000
  10  10  -1  106193    1287 106382    0.06    0.20  1.0000
  -8  10   1   20500    1084  23329    1.89    0.13  1.0000
   8  10  -1   21150    1029  23586   -1.61   -0.10  1.0000
   8 -10  -1   19670    1062  22442    1.89   -0.13  1.0000
  -8 -10   1   19931    1024  22298   -1.61    0.10  1.0000
  -6  10   1    1921     746   1262   -1.64    0.10  1.0000
   6  10  -1     864     687    488    1.44   -0.09  1.0000
  -6 -10   1     417     696    172    1.44    0.09  1.0000
   6 -10  -1    2492     999   1732   -1.64   -0.10  1.0000
   4  10  -1   58630    1340  68863    4.00   -0.35  1.0000
   4 -10  -1   56366    1415  68727   -4.88   -0.29  1.0000
  -4 -10   1   54839    1330  64749    4.00    0.35  1.0000
  -4  10   1   55789    1446  68089   -4.88    0.29  1.0000
  -2 -10   1   21021     842  10215    8.68   -0.15  1.0000
   2  10  -1   20494     837   9849    8.68    0.15  1.0000
   2 -10  -1   20815     888   9438   -9.32   -0.27  1.0000
   0 -10  -1   17626    1409  28739   -7.22    0.93  1.0000
   0  10  -1   16520    1015  27128    7.17   -0.26  1.0000
   0 -10   1   17559    1036  28455    7.17    0.26  1.0000
   2  10   1   44937    1340  32477    6.27    0.26  1.0000
  -2 -10  -1   43989    1067  31672    6.27   -0.26  1.0000
   2 -10   1   44030    1339  32929   -5.59    0.60  1.0000
   4  10   1   26224    1182  22803    2.16    0.29  1.0000
   4 -10   1   24866     906  22434   -1.57   -0.53  1.0000
  -4 -10  -1   25831    1154  22437    2.16   -0.29  1.0000
  -6  10  -1  156353    1497 156156   -0.06   -0.34  1.0000
   6  10   1  168274    1761 167481    0.20    0.35  1.0000
  -6 -10  -1  167613    1750 166822    0.20   -0.35  1.0000
   6 -10   1  158835    1493 158637   -0.06    0.34  1.0000
  -8 -10  -1   24351    1057  23093    0.81    0.11  1.0000
   8  10   1   22204     811  21004    0.81   -0.11  1.0000
   8 -10   1   22536     820  21585   -0.64   -0.09  1.0000
  -8  10  -1   24812    1117  23814   -0.64    0.09  1.0000
 -10  10  -1      82     667     73   -0.09    0.15  1.0000
  10 -10   1     612     643    587   -0.09   -0.15  1.0000
 -10 -10  -1    1310     880   1277    0.09    0.04  1.0000
  10  10   1    1414     881   1380    0.09   -0.04  1.0000
 -12 -10  -1   62356    1041  61991    0.16    0.35  1.0000
  12  10   1   66379    1272  66003    0.16   -0.35  1.0000
  12 -10   1   66029    1032  65063   -0.38   -0.29  1.0000
 -12  10  -1   66317    1313  65349   -0.38    0.29  1.0000
 -14  10  -1     299     692    244    0.35   -0.07  1.0000
  14  10   1       3     649   -337   -0.37    0.05  1.0000
  14 -10   1    1195     661   1082    0.35    0.07  1.0000
 -14 -10  -1     711     672    620   -0.37   -0.05  1.0000
 -16 -10  -1    3973     784   3657    0.52    0.13  1.0000
  16  10   1    1825    1098   1613    0.52   -0.13  1.0000
  16 -10   1    2741     773   2478   -0.53   -0.15  1.0000
 -16  10  -1    1547     833   1351   -0.53    0.15  1.0000
  18  10   1    6321    1076   6343   -0.03    0.08  1.0000
 -18  10  -1    7244     823   7256    0.02   -0.06  1.0000
  18 -10   1    8627     769   8640    0.02    0.06  1.0000
 -18 -10  -1    8231    1097   8256   -0.03   -0.08  1.0000
  19 -11  -1    4022     873   4122    0.15   -0.06  1.0000
 -19  11   1    1500     902   1561    0.15    0.06  1.0000
  19  11  -1    1052     865   1107   -0.16   -0.04  1.0000
 -19 -11   1    2823    1242   2912   -0.16    0.04  1.0000
  17  11  -1      11     734   -269    0.63    0.10  1.0000
 -17  11   1    1073    1090   1325   -0.60   -0.40  1.0000
 -17 -11   1      11    1082  -1257    0.63   -0.10  1.0000
  17 -11  -1    1137     735   1396   -0.60    0.40  1.0000
 -15  11   1   20839    1023  20942    0.08   -0.39  1.0000
  15 -11  -1   22075     980  22181    0.08    0.39  1.0000
  15  11  -1   20081     736  20329   -0.18    0.27  1.0000
 -15 -11   1   19055     725  19297   -0.18   -0.27  1.0000
  13 -11  -1    6107     732   6392    0.36    0.21  1.0000
 -13 -11   1    7763     690   7758    0.00   -0.07  1.0000
 -13  11   1    5147     758   5409    0.36   -0.21  1.0000
  13  11  -1    5992     991   5987    0.00    0.07  1.0000
 -11  11   1    4748    1162   4963    0.32   -0.17  1.0000
 -11 -11   1    3122     787   2961    0.28   -0.13  1.0000
  11 -11  -1    4190    1128   4392    0.32    0.17  1.0000
  11  11  -1    4847     777   4645    0.28    0.13  1.0000
   9 -11  -1  121304    1386 119499   -0.52   -0.17  1.0000
  -9 -11   1  107206    1125 105455    0.53    0.16  1.0000
  -9  11   1  111728    1177 109996   -0.52    0.17  1.0000
   9  11  -1  115336    1152 113519    0.53   -0.16  1.0000
   7  11  -1   59116    1210  61122    0.80    0.28  1.0000
  -7 -11   1   58402    1208  60396    0.80   -0.28  1.0000
   7 -11  -1   57198    1253  59438   -0.91    0.40  1.0000
  -7  11   1   59047    1268  61323   -0.91   -0.40  1.0000
   5  11  -1   90163    1411  97485   -2.36   -0.01  1.0000
  -5 -11   1   93118    1410 100557   -2.36    0.01  1.0000
  -5  11   1   91624    1513 100964    2.98    0.12  1.0000
   5 -11  -1   82191    1236  91049    2.98   -0.12  1.0000
   3  11  -1   40640    1063  54620   -6.34    0.33  1.0000
  -3 -11   1   42529    1074  56806   -6.34   -0.33  1.0000
   3 -11  -1   37973    1137  53813    7.31    0.66  1.0000
   1 -11  -1    9847    1148   2405    9.95   -0.51  1.0000
   1 -11  -1   11561     822   3289    9.95   -0.51  1.0000
   1  11  -1   11298    1073   3263   -9.74   -0.33  1.0000
  -1 -11   1   12350     783   3840   -9.74    0.33  1.0000
  -1 -11  -1  369952    2787 372666    0.43   -0.33  1.0000
   1  11   1  378903    2834 381649    0.43    0.33  1.0000
   1 -11   1  374366    2310 379066   -0.77   -0.86  1.0000
  -3 -11  -1    3477     780   7728   -5.75    0.36  1.0000
   3 -11   1    3843     808   7682    5.07    0.14  1.0000
   3  11   1    3471    1077   7719   -5.75   -0.36  1.0000
   5  11   1  293677    2232 290234   -0.63   -0.36  1.0000
  -5 -11  -1  294076    2221 290631   -0.63    0.36  1.0000
   5 -11   1  289051    2071 287326    0.32    0.05  1.0000
   7  11   1   34899    1134  33964   -0.50   -0.05  1.0000
   7 -11   1   33857    1128  33078    0.42   -0.04  1.0000
  -7 -11  -1   35757    1124  34811   -0.50    0.05  1.0000
  -7  11  -1   33802    1163  33023    0.42    0.04  1.0000
   9  11   1    3748     937   3944   -0.31    0.02  1.0000
   9 -11   1    5879     968   6067    0.23    0.20  1.0000
  -9 -11  -1    5193     941   5423   -0.31   -0.02  1.0000
  -9  11  -1    4717     716   4886    0.23   -0.20  1.0000
 -11 -11  -1   28748     921  28435   -0.19   -0.23  1.0000
  11  11   1   28895    1166  28581   -0.19    0.23  1.0000
  11 -11   1   28555     903  27940    0.37    0.19  1.0000
 -11  11  -1   24855     927  24282    0.37   -0.19  1.0000
  13  11   1    1527     680   1683    0.37    0.18  1.0000
 -13  11  -1    2715     729   2851   -0.24   -0.17  1.0000
 -13 -11  -1    3373     982   3603    0.37   -0.18  1.0000
  13 -11   1     737    1008    809   -0.24    0.17  1.0000
 -15  11  -1     940     941   1026    0.27    0.05  1.0000
 -15 -11  -1    1010     647   1090   -0.24    0.05  1.0000
  15 -11   1       2     897   -537    0.27   -0.05  1.0000
  15  11   1       2     873   -318   -0.24   -0.05  1.0000
  17 -11   1    6612    1080   6442    0.20    0.21  1.0000
  17  11   1    5825     744   5689   -0.17    0.13  1.0000
 -17 -11  -1    6805     784   6658   -0.17   -0.13  1.0000
 -17  11  -1    4606     808   4464    0.20   -0.21  1.0000
  19  11   1     938    1193    883   -0.17   -0.11  1.0000
  19 -11   1     770    1210    727    0.14   -0.15  1.0000
 -19  11  -1     141     900    123    0.14    0.15  1.0000
 -19 -11  -1       1    1234   -655   -0.17    0.11  1.0000
  18 -12  -1    8107     813   8210    0.10   -0.15  1.0000
 -18  12   1    9251     835   9361    0.10    0.15  1.0000
  18  12  -1   10105    1072  10259   -0.16    0.15  1.0000
 -18 -12   1   10690     835  10848   -0.16   -0.15  1.0000
  16  12  -1   53948     991  54824   -0.38   -0.38  1.0000
  16 -12  -1   53031    1279  54244    0.53   -0.47  1.0000
 -16 -12   1   52875    1283  53742   -0.38    0.38  1.0000
 -16  12   1   50799    1033  51986    0.53    0.47  1.0000
  14 -12  -1   18188     736  17727   -0.35   -0.17  1.0000
 -14  12   1   17691    1029  17236   -0.35    0.17  1.0000
 -14 -12   1   16179     731  15855    0.25   -0.02  1.0000
  14  12  -1   17024     986  16691    0.25    0.02  1.0000
  12 -12  -1   53871     950  53168   -0.31   -0.22  1.0000
  12  12  -1   54948    1194  55258   -0.12   -0.19  1.0000
 -12 -12   1   52974     959  53278   -0.12    0.19  1.0000
 -12  12   1   60581    1251  59836   -0.31    0.22  1.0000
  10 -12  -1   80092    1123  80036   -0.02    0.04  1.0000
  10  12  -1   77724    1104  78891   -0.41    0.06  1.0000
 -10  12   1   78452    1141  78396   -0.02   -0.04  1.0000
 -10 -12   1   79464    1371  80644   -0.41   -0.06  1.0000
  -8 -12   1   21133     765  21863   -0.50    0.15  1.0000
   8  12  -1   20516    1021  21235   -0.50   -0.15  1.0000
   8 -12  -1   18990    1058  20201    0.87   -0.14  1.0000
  -8  12   1   19528    1083  20756    0.87    0.14  1.0000
   6 -12  -1  207293    1774 206699   -0.14   -0.24  1.0000
  -6  12   1  200615    1589 200030   -0.14    0.24  1.0000
   6  12  -1  207503    1548 208755   -0.27   -0.08  1.0000
  -6 -12   1  205981    1548 207229   -0.27    0.08  1.0000
   4 -12  -1   36622    1238  27810   -4.88   -0.10  1.0000
   4  12  -1   39908    1141  32053    4.12   -0.15  1.0000
  -4  12   1   39497    1228  30323   -4.88    0.10  1.0000
  -4 -12   1   35433     879  28056    4.12    0.15  1.0000
   2 -12  -1  430826    2531 368417   -9.77   -0.40  1.0000
   2  12  -1  414909    2245 357699    9.10    0.07  1.0000
  -2 -12   1  406038    2113 349465    9.10   -0.07  1.0000
   0 -12   1  135155    1577 113823    5.97    0.27  1.0000
   0  12  -1  127512    1369 106818    5.97   -0.27  1.0000
   0 -12  -1  125002    1505 105505   -5.71    0.69  1.0000
   2  12   1  120364    1780 131920    3.21    0.16  1.0000
  -2 -12  -1  114774    1569 126064    3.21   -0.16  1.0000
   2 -12   1  116917    1656 126494   -2.69    0.53  1.0000
   4 -12   1  349699    2137 372556   -3.76   -0.18  1.0000
   4  12   1  356286    2510 381748    4.15    0.41  1.0000
  -4 -12  -1  341792    2353 366739    4.15   -0.41  1.0000
   6 -12   1  122785    1310 121580    0.34    0.00  1.0000
   6  12   1  121731    1357 121218   -0.14    0.14  1.0000
  -6 -12  -1  120228    1367 119718   -0.14   -0.14  1.0000
   8  12   1  201484    1580 203545    0.45   -0.03  1.0000
  -8  12  -1  200710    1512 202827   -0.47    0.25  1.0000
  -8 -12  -1  215384    1784 217515    0.45    0.03  1.0000
   8 -12   1  197446    1473 199546   -0.47   -0.25  1.0000
 -10 -12  -1   47825    1301  48474    0.29    0.03  1.0000
 -10  12  -1   46022    1343  46721   -0.33    0.12  1.0000
  10 -12   1   45998    1007  46697   -0.33   -0.12  1.0000
  10  12   1   45015    1009  45645    0.29   -0.03  1.0000
 -12  12  -1   75804    1303  75650    0.07    0.29  1.0000
  12 -12   1   74718    1042  74565    0.07   -0.29  1.0000
  12  12   1   77061    1283  76366   -0.26   -0.37  1.0000
 -12 -12  -1   76652    1296  75958   -0.26    0.37  1.0000
 -14 -12  -1   55415    1158  55123   -0.13   -0.11  1.0000
  14  12   1   55514    1139  55222   -0.13    0.11  1.0000
  14 -12   1   54878     923  54961   -0.03    0.09  1.0000
 -14  12  -1   53635    1169  53717   -0.03   -0.09  1.0000
  16 -12   1    8621     801   8947   -0.32   -0.23  1.0000
  16  12   1    8222     791   8536    0.32   -0.17  1.0000
 -16  12  -1   10336    1161  10693   -0.32    0.23  1.0000
 -16 -12  -1    9371     803   9706    0.32    0.17  1.0000
 -18 -12  -1    4238     927   4256    0.02   -0.05  1.0000
  18  12   1    3758     893   3775    0.02    0.05  1.0000
 -18  12  -1    4608     962   4652   -0.06   -0.04  1.0000
  18 -12   1    3662     919   3701   -0.06    0.04  1.0000
 -19  13   1    3967     913   3960   -0.02    0.14  1.0000
 -17  13   1   23375     943  22868   -0.32   -0.40  1.0000
  17  13  -1   29250     911  28672    0.33    0.14  1.0000
  17 -13  -1   30531    1184  29952   -0.32    0.40  1.0000
 -17 -13   1   26616     916  26065    0.33   -0.14  1.0000
  15  13  -1   30586     822  30513    0.05    0.22  1.0000
 -15  13   1   30730    1074  30265   -0.27   -0.26  1.0000
 -15 -13   1   35068    1031  34990    0.05   -0.22  1.0000
  15 -13  -1   32921     798  32440   -0.27    0.26  1.0000
  13 -13  -1   14642     773  15305    0.54    0.07  1.0000
 -13 -13   1   14817     745  15188   -0.30    0.05  1.0000
 -13  13   1   15910    1063  16601    0.54   -0.07  1.0000
  13  13  -1   17888     744  18295   -0.30   -0.05  1.0000
  11  13  -1   41379     923  40571    0.40    0.20  1.0000
  11 -13  -1   39829    1219  40017    0.08    0.20  1.0000
 -11  13   1   40733    1249  40923    0.08   -0.20  1.0000
 -11 -13   1   41376     927  40568    0.40   -0.20  1.0000
   9  13  -1   16155     722  15833    0.25   -0.03  1.0000
  -9 -13   1   14657     715  14350    0.25    0.03  1.0000
  -9  13   1   14852    1018  14362   -0.40    0.10  1.0000
   9 -13  -1   15188     984  14692   -0.40   -0.10  1.0000
  -7  13   1  155384    1594 153083   -0.57   -0.42  1.0000
   7  13  -1  151163    1308 148950    0.56    0.24  1.0000
  -7 -13   1  151918    1342 149699    0.56   -0.24  1.0000
   7 -13  -1  155859    1390 153554   -0.57    0.42  1.0000
   5  13  -1    2336     689   2152   -0.38   -0.05  1.0000
  -5 -13   1    2261     954   2080   -0.38    0.05  1.0000
   5 -13  -1    3189     720   2680    0.93   -0.05  1.0000
  -5  13   1    2712     750   2244    0.93    0.05  1.0000
  -3 -13   1    2607     771   8195   -7.85   -0.09  1.0000
   3  13  -1    2479     760   7966   -7.85    0.09  1.0000
   3 -13  -1    3082    1110   9775    8.60    0.40  1.0000
   1 -13  -1  703734    3485 770529    7.69   -0.13  1.0000
  -1 -13   1  659229    3061 723287   -7.61    0.03  1.0000
   1  13  -1  685757    3084 751061   -7.61   -0.03  1.0000
   1 -13  -1  676228    3431 741735    7.69   -0.13  1.0000
  -1 -13  -1    8933    1135  10699    1.74   -0.34  1.0000
   1 -13   1   10578     834  13050   -2.29   -0.57  1.0000
  -3 -13  -1  189618    1840 169051   -4.79    0.42  1.0000
   3  13   1  184342    1658 164071   -4.79   -0.42  1.0000
   3 -13   1  191098    1741 171831    4.47   -0.12  1.0000
   3 -13   1  183702    1534 164821    4.47   -0.12  1.0000
  -5 -13  -1  114671    1336 107312   -2.18    0.26  1.0000
   5  13   1  118427    1363 110947   -2.18   -0.26  1.0000
   5 -13   1  120622    1268 114029    1.90    0.06  1.0000
   7  13   1   70550    1097  71919    0.50    0.09  1.0000
  -7 -13  -1   76681    1304  78108    0.50   -0.09  1.0000
   7 -13   1   75218    1077  76804   -0.56    0.27  1.0000
   9  13   1  182727    1617 179528   -0.74   -0.08  1.0000
  -9 -13  -1  174269    1458 171145   -0.74    0.08  1.0000
  -9  13  -1  162737    1353 159466    0.81   -0.20  1.0000
   9 -13   1  176656    1541 173248    0.81    0.20  1.0000
 -11 -13  -1    8255     780   8430    0.17   -0.27  1.0000
  11 -13   1    7126     796   7235   -0.11    0.16  1.0000
  11  13   1    8728    1054   8908    0.17    0.27  1.0000
 -11  13  -1    8712    1115   8832   -0.11   -0.16  1.0000
  13 -13   1   28968     797  28912    0.03    0.14  1.0000
 -13 -13  -1   26065     810  26556    0.30   -0.12  1.0000
 -13  13  -1   28882    1082  28826    0.03   -0.14  1.0000
  13  13   1   26529    1041  27025    0.30    0.12  1.0000
 -15 -13  -1   30940     945  30661   -0.15    0.06  1.0000
 -15  13  -1   29642     966  29266    0.22    0.03  1.0000
  15 -13   1   30596     909  30214    0.22   -0.03  1.0000
  15  13   1   31370    1212  31089   -0.15   -0.06  1.0000
 -17 -13  -1       1    1073   -696   -0.15   -0.17  1.0000
  17 -13   1     159     721    197    0.19    0.24  1.0000
 -17  13  -1       2     789   -192    0.19   -0.24  1.0000
  17  13   1     487    1038    521   -0.15    0.17  1.0000
  18  14  -1    5650     911   5536   -0.15    0.20  1.0000
 -18 -14   1    5918     919   5801   -0.15   -0.20  1.0000
  18 -14  -1    5803     932   5766    0.05   -0.13  1.0000
 -18  14   1    5940     948   5902    0.05    0.13  1.0000
  16  14  -1    2248     765   2302   -0.11   -0.35  1.0000
 -16 -14   1    3964     783   4036   -0.11    0.35  1.0000
 -16  14   1    5102    1129   5349    0.33    0.36  1.0000
  16 -14  -1    3594     780   3801    0.33   -0.36  1.0000
  14 -14  -1   12008     965  11929   -0.07   -0.02  1.0000
  14  14  -1   11756     699  11595    0.15    0.06  1.0000
 -14  14   1    9828     991   9756   -0.07    0.02  1.0000
 -14 -14   1   11073     709  10916    0.15   -0.06  1.0000
  12  14  -1   30448    1066  30952    0.28   -0.13  1.0000
 -12 -14   1   28749    1078  29239    0.28    0.13  1.0000
 -12  14   1   29354     863  30428   -0.61    0.14  1.0000
  12 -14  -1   28650     841  29711   -0.61   -0.14  1.0000
  10 -14  -1   39198     961  40243    0.52   -0.09  1.0000
 -10 -14   1   38738    1225  40271   -0.76    0.09  1.0000
  10  14  -1   40803    1238  42376   -0.76   -0.09  1.0000
 -10  14   1   39509    1285  40558    0.52    0.09  1.0000
  -8 -14   1   12776     963  13172    0.34    0.13  1.0000
   8  14  -1   13003     723  13403    0.34   -0.13  1.0000
   8 -14  -1   13860     998  13835    0.02   -0.12  1.0000
  -8  14   1   14284     752  14259    0.02    0.12  1.0000
   6 -14  -1   68607    1269  65584    1.15   -0.30  1.0000
  -6  14   1   69250    1069  66213    1.15    0.30  1.0000
   6  14  -1   68607    1216  64370   -1.62   -0.10  1.0000
  -6 -14   1   69453    1002  65190   -1.62    0.10  1.0000
  -4 -14   1    2783     675   1080    3.94   -0.06  1.0000
   4 -14  -1    2904     998   1024   -4.34    0.04  1.0000
   4  14  -1    3023     673   1231    3.94    0.06  1.0000
   2  14  -1  221161    1964 265208    8.83    0.03  1.0000
   2 -14  -1  207987    1910 253552   -9.38   -0.34  1.0000
  -2 -14   1  233129    1831 278299    8.83   -0.03  1.0000
   0 -14  -1  185191    1911 169135   -3.77    0.31  1.0000
   0 -14   1  188662    1741 170134    4.32    0.36  1.0000
   0  14  -1  184137    1551 165838    4.32   -0.36  1.0000
  -2 -14  -1    1226     998   1487    0.70   -0.06  1.0000
   2  14   1    1618    1021   1916    0.70    0.06  1.0000
   2 -14   1    1555    1056   1693   -0.32    0.29  1.0000
   4 -14   1   20031    1069  13532   -4.99    0.10  1.0000
   4  14   1   20216     801  13519    5.14    0.45  1.0000
  -4 -14  -1   19249     781  12730    5.14   -0.45  1.0000
   6 -14   1   22233     835  21829    0.27   -0.26  1.0000
   6  14   1   21923     840  21804   -0.08   -0.11  1.0000
  -6 -14  -1   23470    1052  23347   -0.08    0.11  1.0000
  -8 -14  -1     963     644    920    0.14    0.02  1.0000
   8  14   1     324     931    299    0.14   -0.02  1.0000
   8 -14   1    1560     687   1493   -0.21   -0.34  1.0000
 -10 -14  -1     389    1053    508    0.56    0.03  1.0000
  10 -14   1    1429    1116   1651   -0.56   -0.07  1.0000
 -10  14  -1       8    1153  -1628   -0.56    0.07  1.0000
  10  14   1       8    1067  -1100    0.56   -0.03  1.0000
  12  14   1     416     674    540   -0.57   -0.32  1.0000
  12 -14   1    2001     993   2165    0.36   -0.25  1.0000
 -12  14  -1       5    1026   -766    0.36    0.25  1.0000
 -12 -14  -1     374     686    491   -0.57    0.32  1.0000
 -14 -14  -1    6355     927   6319    0.04   -0.12  1.0000
  14  14   1    5281     905   5248    0.04    0.12  1.0000
  14 -14   1    4810     682   4529   -0.40    0.09  1.0000
 -14  14  -1    6374     704   6050   -0.40   -0.09  1.0000
 -16  14  -1    2213    1116   2186   -0.06    0.19  1.0000
  16 -14   1    4216    1069   4179   -0.06   -0.19  1.0000
 -16 -14  -1    3833    1071   3750    0.13    0.14  1.0000
  16  14   1    3369     750   3292    0.13   -0.14  1.0000
  18 -14   1    4956    1271   5122   -0.23   -0.01  1.0000
 -18 -14  -1    1766    1267   1828    0.14    0.03  1.0000
  18  14   1    3287     882   3371    0.14   -0.03  1.0000
 -18  14  -1    5685     939   5863   -0.23    0.01  1.0000
 -17  15   1    5761    1154   5741    0.05   -0.32  1.0000
  17  15  -1    8241     782   8202   -0.05    0.08  1.0000
 -17 -15   1    9285     807   9243   -0.05   -0.08  1.0000
  17 -15  -1   10069    1081  10044    0.05    0.32  1.0000
  15  15  -1   70648    1326  70735    0.04    0.17  1.0000
 -15  15   1   64388    1092  65324   -0.37   -0.11  1.0000
  15 -15  -1   64842    1035  65781   -0.37    0.11  1.0000
 -15 -15   1   69894    1077  69981    0.04   -0.17  1.0000
 -13 -15   1    9208     953   8646   -0.59    0.03  1.0000
 -13  15   1   11567    1004  10809    0.71    0.04  1.0000
  13 -15  -1    9418     976   8735    0.71   -0.04  1.0000
  13  15  -1    7797     700   7281   -0.59   -0.03  1.0000
  11  15  -1   10810     782  11261    0.44    0.18  1.0000
 -11 -15   1   12403    1037  12886    0.44   -0.18  1.0000
  11 -15  -1   12788     801  12865   -0.08    0.22  1.0000
 -11  15   1   12569     816  12645   -0.08   -0.22  1.0000
  -9 -15   1   95413    1155  95822    0.13   -0.10  1.0000
   9  15  -1   92045    1133  92447    0.13    0.10  1.0000
  -9  15   1   98310    1483  99360   -0.33   -0.05  1.0000
   9 -15  -1   98513    1456  99564   -0.33    0.05  1.0000
  -7  15   1   70282    1045  71142   -0.31   -0.28  1.0000
   7 -15  -1   66638    1031  67475   -0.31    0.28  1.0000
  -7 -15   1   67677    1214  68793    0.42   -0.14  1.0000
   7  15  -1   68130    1204  69250    0.42    0.14  1.0000
   5 -15  -1   33142    1204  34258   -0.60    0.05  1.0000
  -5 -15   1   34649     874  36521    0.98   -0.01  1.0000
   5  15  -1   34406    1102  36271    0.98    0.01  1.0000
   3  15  -1   15373     989   6837   -8.23   -0.20  1.0000
   3 -15  -1   14239    1048   5753    8.64    0.09  1.0000
  -3 -15   1   15406    1000   6859   -8.23    0.20  1.0000
   1 -15  -1   27120     888  18879    5.41    0.15  1.0000
   1 -15  -1   28182     883  19767    5.41    0.15  1.0000
   1  15  -1   30592    1100  21792   -5.42    0.25  1.0000
  -1 -15   1   29159     856  20585   -5.42   -0.25  1.0000
  -1 -15  -1  237968    2007 227431    2.15   -0.19  1.0000
   1 -15   1  242194    1849 228201   -2.86   -0.29  1.0000
   3  15   1    2428    1016   4461   -3.45   -0.35  1.0000
  -3 -15  -1    3053     979   5295   -3.45    0.35  1.0000
   3 -15   1    3276     737   5530    3.40   -0.20  1.0000
   3 -15   1    3039     746   5221    3.40   -0.20  1.0000
  -5 -15  -1  139419    1622 151790   -3.20    0.12  1.0000
   5 -15   1  129655    1317 141103    3.08    0.05  1.0000
   5  15   1  134879    1640 147051   -3.20   -0.12  1.0000
   7  15   1  282023    1972 276634    1.00    0.26  1.0000
  -7 -15  -1  284056    1963 278648    1.00   -0.26  1.0000
   7 -15   1  265700    1660 259962   -1.10    0.43  1.0000
  -9 -15  -1    3520    1108   4142   -1.00    0.06  1.0000
   9 -15   1    2738    1170   3324    1.09    0.17  1.0000
   9  15   1    2521     803   3051   -1.00   -0.06  1.0000
  11  15   1   35361    1126  34831    0.27    0.23  1.0000
  11 -15   1   34958     890  34255   -0.37    0.12  1.0000
 -11  15  -1   33919     888  33227   -0.37   -0.12  1.0000
 -11 -15  -1   33394     884  32879    0.27   -0.23  1.0000
 -13 -15  -1   14000     721  13708    0.24   -0.09  1.0000
  13 -15   1   13338    1004  13687    0.30    0.09  1.0000
 -13  15  -1   12219    1019  12553    0.30   -0.09  1.0000
  13  15   1   13357     721  13071    0.24    0.09  1.0000
 -15 -15  -1    5066    1118   5124   -0.07    0.07  1.0000
  15  15   1    4935    1090   4993   -0.07   -0.07  1.0000
 -15  15  -1    3786    1176   3865    0.12    0.04  1.0000
  15 -15   1    4677    1115   4765    0.12   -0.04  1.0000
  17 -15   1   14897     868  15146    0.19    0.16  1.0000
 -17 -15  -1   16089     869  16381   -0.22   -0.19  1.0000
  17  15   1   15403     852  15689   -0.22    0.19  1.0000
 -17  15  -1   15062    1188  15312    0.19   -0.16  1.0000
 -18 -16   1    4766     905   4652   -0.15   -0.21  1.0000
 -18  16   1    4653    1315   4657    0.01    0.13  1.0000
  18  16  -1    6927     893   6790   -0.15    0.21  1.0000
  18 -16  -1    6204     896   6209    0.01   -0.13  1.0000
 -16 -16   1   25704     900  26082    0.22    0.20  1.0000
 -16  16   1   27176     936  27171    0.01    0.21  1.0000
  16  16  -1   28080     876  28475    0.22   -0.20  1.0000
  16 -16  -1   28264     893  28259    0.01   -0.21  1.0000
  14 -16  -1   24000     757  24062   -0.04    0.06  1.0000
 -14 -16   1   21844     745  22174    0.22    0.04  1.0000
  14  16  -1   21975     759  22306    0.22   -0.04  1.0000
 -14  16   1   24474     775  24537   -0.04   -0.06  1.0000
  12  16  -1    6285     690   6738    0.55   -0.10  1.0000
 -12  16   1    5448     726   6100   -0.85    0.05  1.0000
  12 -16  -1    7011     720   7748   -0.85   -0.05  1.0000
 -12 -16   1    5283     702   5699    0.55    0.10  1.0000
  10  16  -1   23095     838  21656   -0.97   -0.19  1.0000
  10 -16  -1   24703     871  23437    0.83   -0.25  1.0000
 -10 -16   1   24136     845  22664   -0.97    0.19  1.0000
 -10  16   1   23668     881  22429    0.83    0.25  1.0000
   8  16  -1   34450     933  35675    0.64   -0.08  1.0000
  -8 -16   1   31675     939  32850    0.64    0.08  1.0000
   8 -16  -1   33262     976  34140   -0.47   -0.09  1.0000
  -8  16   1   33877     985  34763   -0.47    0.09  1.0000
  -6 -16   1  156044    1298 147029   -2.29    0.13  1.0000
   6 -16  -1  153271    1346 146169    1.82   -0.22  1.0000
   6  16  -1  156796    1479 147759   -2.29   -0.13  1.0000
   4 -16  -1    3257     725   1591   -3.60    0.07  1.0000
   4  16  -1    3363     685   1694    3.48    0.19  1.0000
  -4 -16   1    5510     678   3303    3.48   -0.19  1.0000
   2  16  -1     563     714   3772    7.70    0.08  1.0000
   2 -16  -1     804    1032   4648   -8.14   -0.15  1.0000
  -2 -16   1     366     998   3204    7.70   -0.08  1.0000
   2 -16  -1     377     742   3465   -8.14   -0.15  1.0000
   0 -16  -1  282308    2247 293560   -2.07   -0.10  1.0000
   0 -16   1  294892    2055 309922    2.71    0.44  1.0000
   2  16   1    2221    1000   2648   -0.91    0.00  1.0000
  -2 -16  -1    1093     697   1397   -0.91    0.00  1.0000
   2 -16   1    1010     725   1374    1.22    0.07  1.0000
   4 -16   1  103175    1167  87186   -5.14    0.22  1.0000
  -4 -16  -1  103642    1377  87812    5.08   -0.35  1.0000
   4 -16   1  103903    1148  87855   -5.14    0.22  1.0000
   4  16   1   99444    1209  83951    5.08    0.35  1.0000
  -6 -16  -1   85262    1147  84786    0.17    0.26  1.0000
   6 -16   1   82205    1113  82047   -0.07   -0.34  1.0000
   6  16   1   81979    1149  81513    0.17   -0.26  1.0000
   8 -16   1  185230    1475 185386    0.04   -0.33  1.0000
  -8 -16  -1  197818    1813 197994   -0.04    0.14  1.0000
   8  16   1  191099    1562 191272   -0.04   -0.14  1.0000
 -10 -16  -1   33621     907  32291    0.73    0.06  1.0000
  10 -16   1   34811     909  33627   -0.64   -0.05  1.0000
  10  16   1   36650    1171  35261    0.73   -0.06  1.0000
  12  16   1     504     925    510   -0.58   -0.21  1.0000
 -12 -16  -1     974     658    987   -0.58    0.21  1.0000
 -12  16  -1     755     708    697    0.39    0.14  1.0000
  12 -16   1       4     687   -144    0.39   -0.14  1.0000
 -14  16  -1   61518    1378  59982   -0.62   -0.05  1.0000
 -14 -16  -1   58159    1075  57872    0.12   -0.07  1.0000
  14  16   1   63156    1338  62857    0.12    0.07  1.0000
  14 -16   1   59117    1342  57612   -0.62    0.05  1.0000
 -16 -16  -1     507     747    514    0.04    0.07  1.0000
  16 -16   1     654    1054    675    0.16   -0.07  1.0000
  16  16   1       0    1045   -536    0.04   -0.07  1.0000
 -16  16  -1       1     796  -1239    0.16    0.07  1.0000
 -18  16  -1    2750     916   2511   -0.46    0.04  1.0000
 -17 -17   1       2     908  -1363   -0.29    0.04  1.0000
  17 -17  -1       3    1272   -944    0.29    0.19  1.0000
  17  17  -1       2     888   -156   -0.29   -0.04  1.0000
 -17  17   1       3     943   -348    0.29   -0.19  1.0000
  15 -17  -1    2097    1092   2197   -0.21    0.00  1.0000
 -15  17   1     446     834    493   -0.21    0.00  1.0000
 -15 -17   1    2561     772   2502   -0.12   -0.13  1.0000
  15  17  -1    1701    1084   1653   -0.12    0.13  1.0000
 -13  17   1    1677     946   2054    0.87    0.07  1.0000
 -13 -17   1      49     649    119   -0.76   -0.10  1.0000
  13  17  -1    1565     619   1889   -0.76    0.10  1.0000
  13 -17  -1     957     923   1246    0.87   -0.07  1.0000
 -11  17   1     943    1039    971   -0.07   -0.19  1.0000
  11  17  -1     849     682    976    0.40    0.14  1.0000
  11 -17  -1    2876     696   2926   -0.07    0.19  1.0000
 -11 -17   1     552     686    655    0.40   -0.14  1.0000
   9 -17  -1     478    1091    559   -0.31    0.23  1.0000
  -9 -17   1     349    1033    408    0.27   -0.18  1.0000
   9  17  -1     756     748    843    0.27    0.18  1.0000
  -9  17   1       4     803   -141   -0.31   -0.23  1.0000
   7  17  -1    6684     915   7040    0.43    0.05  1.0000
  -7 -17   1    4179     660   4461    0.43   -0.05  1.0000
   7 -17  -1    5647     708   5782   -0.18    0.06  1.0000
   5  17  -1   26609     817  29221    1.55    0.10  1.0000
   5 -17  -1   29338    1130  31535   -1.25    0.13  1.0000
  -5 -17   1   27083    1060  29717    1.55   -0.10  1.0000
  -3 -17   1   18587    1085  30229   -7.41    0.42  1.0000
   3 -17  -1   17951     910  29793    7.63   -0.13  1.0000
   3  17  -1   17919     849  29375   -7.41   -0.42  1.0000
   3 -17  -1   17262     900  28903    7.63   -0.13  1.0000
   1  17  -1   52967     968  45147   -3.48    0.37  1.0000
   1 -17  -1   55396    1268  47262    3.54    0.30  1.0000
   1 -17  -1   50781    1013  43007    3.54    0.30  1.0000
  -1 -17   1   54889    1215  46923   -3.48   -0.37  1.0000
   1 -17   1   78746    1391  86858   -2.79   -0.15  1.0000
  -1 -17  -1   81247    1443  87314    2.07    0.05  1.0000
   3 -17   1    7162     756   9150    2.19   -0.17  1.0000
   3  17   1    7380    1021   9326   -2.12   -0.18  1.0000
   3 -17   1    7255     782   9255    2.19   -0.17  1.0000
  -3 -17  -1    7357     735   9301   -2.12    0.18  1.0000
   5  17   1   77802    1183  87749   -3.42   -0.07  1.0000
   5 -17   1   72917    1097  82801    3.50    0.03  1.0000
  -5 -17  -1   82274    1179  92494   -3.42    0.07  1.0000
   7  17   1    1196    1137   1588    1.06    0.36  1.0000
  -7 -17  -1      55    1110    156    1.06   -0.36  1.0000
   7 -17   1     802     844   1174   -1.20    0.40  1.0000
   9  17   1   44610    1261  46744   -0.99    0.11  1.0000
  -9 -17  -1   44164     981  46288   -0.99   -0.11  1.0000
   9 -17   1   45054    1291  47290    1.03    0.15  1.0000
 -11 -17  -1    1702     695   1772    0.18   -0.14  1.0000
  11 -17   1       4     715   -408   -0.41    0.06  1.0000
  11  17   1     986     692   1039    0.18    0.14  1.0000
 -13 -17  -1    3911     911   3844    0.10   -0.07  1.0000
  13  17   1    3365     648   3303    0.10    0.07  1.0000
 -13  17  -1    2845     683   3129    0.51   -0.02  1.0000
  13 -17   1    3084     932   3379    0.51    0.02  1.0000
 -15 -17  -1    2990     781   2989    0.01    0.06  1.0000
  15  17   1    6077    1068   6076    0.01   -0.06  1.0000
  15 -17   1    4081    1089   4087    0.01   -0.01  1.0000
 -15  17  -1    4103     819   4109    0.01    0.01  1.0000
 -17 -17  -1    5086     932   4817   -0.38   -0.14  1.0000
  17  17   1    6082    1265   5787   -0.38    0.14  1.0000
 -17  17  -1    4248    1333   4092    0.24   -0.04  1.0000
  17 -17   1    5915     923   5730    0.24    0.04  1.0000
  16  18  -1       5     743   -196    0.44   -0.02  1.0000
 -16 -18   1     459     749    370    0.44    0.02  1.0000
 -16  18   1       1    1102   -350   -0.23    0.06  1.0000
  16 -18  -1     287     750    248   -0.23   -0.06  1.0000
 -14 -18   1     761    1084    663    0.35    0.17  1.0000
 -14  18   1       1     833   -911   -0.14   -0.06  1.0000
  14  18  -1       4    1069    -31    0.35   -0.17  1.0000
  14 -18  -1    1856     789   1798   -0.14    0.06  1.0000
  12 -18  -1   18420    1003  17063   -1.01    0.01  1.0000
 -12  18   1   16432    1042  15151   -1.01   -0.01  1.0000
 -12 -18   1   18553     976  17717    0.62    0.13  1.0000
  12  18  -1   14708     976  13965    0.62   -0.13  1.0000
  10  18  -1    1451     694   1077   -1.03   -0.20  1.0000
  10 -18  -1     727    1022    511    0.84   -0.33  1.0000
 -10  18   1    1870     743   1513    0.84    0.33  1.0000
 -10 -18   1     743     682    483   -1.03    0.20  1.0000
  -8 -18   1    7326     804   6969    0.41    0.07  1.0000
   8  18  -1    8986    1125   8590    0.41   -0.07  1.0000
   8 -18  -1    8231     858   7751   -0.53   -0.08  1.0000
   6 -18  -1   18360     801  21055    1.90   -0.08  1.0000
   6  18  -1   17999     756  21292   -2.32   -0.17  1.0000
  -6 -18   1   19197     764  22593   -2.32    0.17  1.0000
  -4 -18   1   15120     772  18794    2.79   -0.23  1.0000
   4  18  -1   13722     768  17231    2.79    0.23  1.0000
   4 -18  -1   13835     803  17506   -2.90    0.01  1.0000
   2 -18  -1   88116    1130  69962   -6.39    0.03  1.0000
   2  18  -1   88067    1058  71064    5.96    0.16  1.0000
  -2 -18   1   90317    1258  73087    5.96   -0.16  1.0000
   2 -18  -1   93452    1352  74725   -6.39    0.03  1.0000
   0 -18  -1   39294    1196  37243   -1.05   -0.40  1.0000
   0 -18   1   42533     936  39379    1.55    0.42  1.0000
  -2 -18  -1    2737     955   1946   -1.63    0.01  1.0000
   2 -18   1    2463     701   1593    1.93    0.00  1.0000
   4  18   1   16901    1079  22916    4.22    0.24  1.0000
   4 -18   1   15352     833  21396   -4.42    0.19  1.0000
  -4 -18  -1   16690     804  22670    4.22   -0.24  1.0000
   4 -18   1   15871    1079  22008   -4.42    0.19  1.0000
   6 -18   1   57201     971  56415   -0.33   -0.27  1.0000
  -6 -18  -1   52492     969  51835    0.29    0.20  1.0000
   6  18   1   59640    1199  58939    0.29   -0.20  1.0000
   8 -18   1   30412     950  30101    0.19   -0.26  1.0000
  -8 -18  -1   31070    1206  30928   -0.09    0.33  1.0000
   8  18   1   31219    1221  31077   -0.09   -0.33  1.0000
 -10 -18  -1   24917    1097  25963    0.65    0.13  1.0000
  10  18   1   25665     831  26727    0.65   -0.13  1.0000
  10 -18   1   26684    1120  27560   -0.53   -0.08  1.0000
  12 -18   1    1201     935   1280    0.23    0.03  1.0000
  12  18   1     994     657   1106   -0.34   -0.07  1.0000
 -12 -18  -1     972     908   1082   -0.34    0.07  1.0000
  14  18   1   33077    1231  33301    0.12   -0.02  1.0000
 -14 -18  -1   35245    1223  35476    0.12    0.02  1.0000
  14 -18   1   31438     948  32570   -0.63   -0.03  1.0000
 -16  18  -1    4337     797   4180    0.24   -0.01  1.0000
  16 -18   1    3022    1086   2891    0.24    0.01  1.0000
  16  18   1    1958     764   1972    0.03    0.01  1.0000
 -16 -18  -1    2674     767   2691    0.03   -0.01  1.0000
  17 -19  -1    1315     884   1428    0.31    0.05  1.0000
 -17 -19   1    2389     860   2576   -0.35    0.13  1.0000
  17  19  -1    1766    1222   1927   -0.35   -0.13  1.0000
 -17  19   1    1773    1280   1904    0.31   -0.05  1.0000
 -15  19   1   51982    1325  51935   -0.02    0.03  1.0000
  15  19  -1   53323    1261  54015   -0.30    0.09  1.0000
 -15 -19   1   50041    1013  50712   -0.30   -0.09  1.0000
  15 -19  -1   52532    1031  52485   -0.02   -0.03  1.0000
  13 -19  -1      21    1010   -855    0.90   -0.05  1.0000
 -13 -19   1    1291     986   1026   -0.74   -0.24  1.0000
 -13  19   1      21    1051   -167    0.90    0.05  1.0000
  13  19  -1      15     976    -13   -0.74    0.24  1.0000
 -11 -19   1   16586     744  16199    0.31   -0.12  1.0000
 -11  19   1   16517    1050  16660    0.10   -0.12  1.0000
  11 -19  -1   15894     761  16034    0.10    0.12  1.0000
  11  19  -1   15402     742  15029    0.31    0.12  1.0000
   9  19  -1   69301    1244  67856    0.55    0.18  1.0000
  -9 -19   1   71937    1233  70464    0.55   -0.18  1.0000
   9 -19  -1   71350    1308  70441   -0.35    0.34  1.0000
   7  19  -1   54978    1044  56293    0.55    0.07  1.0000
   7 -19  -1   60225    1062  60922   -0.28   -0.10  1.0000
  -7 -19   1   61520    1298  62910    0.55   -0.07  1.0000
  -5 -19   1    5909     663   4826    1.51   -0.16  1.0000
   5  19  -1    6336     665   5213    1.51    0.16  1.0000
   5 -19  -1    5580     690   4770   -1.18    0.19  1.0000
   3 -19  -1    3562    1007   8090    6.02   -0.19  1.0000
   3  19  -1    3369     980   7578   -5.74   -0.49  1.0000
  -3 -19   1    3977     725   8478   -5.74    0.49  1.0000
   3 -19  -1    4373     750   9293    6.02   -0.19  1.0000
   1 -19  -1   42643    1239  47453    2.26    0.28  1.0000
   1  19  -1   43685    1172  48140   -2.07    0.27  1.0000
   1 -19  -1   40842     986  45552    2.26    0.28  1.0000
  -1 -19   1   40930     959  45245   -2.07   -0.27  1.0000
  -1 -19  -1   39482    1182  43088    1.77    0.25  1.0000
   1 -19   1   39505    1166  44497   -2.42   -0.11  1.0000
   3 -19   1    2383     690   1870    1.18   -0.14  1.0000
   3  19   1    1882     687   1450   -1.11   -0.06  1.0000
   3 -19   1    2726     695   2175    1.18   -0.14  1.0000
  -3 -19  -1    2340     927   1856   -1.11    0.06  1.0000
   5 -19   1   74980    1022  66619    3.11    0.03  1.0000
  -5 -19  -1   74152    1045  66570   -2.83    0.15  1.0000
   5 -19   1   79209    1025  70609    3.11    0.03  1.0000
   5  19   1   78495    1262  70688   -2.83   -0.15  1.0000
  -7 -19  -1    2573     772   3093    0.90   -0.35  1.0000
   7  19   1    2124     799   2599    0.90    0.35  1.0000
   7 -19   1    2995     833   3593   -1.02    0.26  1.0000
  -9 -19  -1    2392     989   2062   -0.77   -0.32  1.0000
   9  19   1    1993     712   1692   -0.77    0.32  1.0000
   9 -19   1    3570     751   3144    0.79    0.18  1.0000
 -11 -19  -1   33803    1080  33970    0.09   -0.04  1.0000
  11  19   1   28992     836  29147    0.09    0.04  1.0000
  11 -19   1   31213    1095  31774   -0.31    0.00  1.0000
  13 -19   1   18283     889  17499    0.59   -0.07  1.0000
  13  19   1   16913     863  16805   -0.08    0.05  1.0000
 -13 -19  -1   17991     879  17879   -0.08   -0.05  1.0000
  15  19   1     830     755    856    0.09   -0.03  1.0000
 -15 -19  -1    1703     741   1740    0.09    0.03  1.0000
  15 -19   1    2372     741   2414   -0.07    0.10  1.0000
 -17 -19  -1    3149     888   2883   -0.49   -0.06  1.0000
  17  19   1    3417     864   3139   -0.49    0.06  1.0000
  17 -19   1    1581    1258   1465    0.29   -0.03  1.0000
 -16  20   1   14877    1039  14521   -0.29   -0.02  1.0000
  16 -20  -1   16578     995  16202   -0.29    0.02  1.0000
  16  20  -1   16526     961  15855    0.52    0.08  1.0000
 -16 -20   1   14849    1322  14214    0.52   -0.08  1.0000
 -14  20   1   12888     864  12684   -0.18   -0.01  1.0000
 -14 -20   1   14194     811  13747    0.39    0.23  1.0000
  14 -20  -1   12106    1164  11908   -0.18    0.01  1.0000
  14  20  -1   17325    1116  16831    0.39   -0.23  1.0000
  12  20  -1    9124     681   8600    0.54   -0.19  1.0000
 -12 -20   1    9479     678   8945    0.54    0.19  1.0000
  12 -20  -1   10527     688   9494   -1.03    0.04  1.0000
 -12  20   1    8963     994   8012   -1.03   -0.04  1.0000
 -10 -20   1    3920     688   4533   -0.95    0.14  1.0000
  10  20  -1    4011     980   4631   -0.95   -0.14  1.0000
  10 -20  -1    5629     725   6094    0.63   -0.29  1.0000
   8 -20  -1    1884     751   1976   -0.19   -0.10  1.0000
   8  20  -1    1310     725   1293   -0.07   -0.09  1.0000
  -8 -20   1     926    1019    912   -0.07    0.09  1.0000
   6  20  -1    9096    1135   7311   -1.94   -0.26  1.0000
  -6 -20   1    8866     813   7105   -1.94    0.26  1.0000
   6 -20  -1    8711    1189   7196    1.69    0.00  1.0000
   4 -20  -1   13571     770  16399   -2.28   -0.11  1.0000
   4 -20  -1   13039     761  15814   -2.28   -0.11  1.0000
  -4 -20   1   12081     970  14315    1.94   -0.23  1.0000
   4  20  -1   12142     731  14381    1.94    0.23  1.0000
   2 -20  -1   12893     752   8231   -4.51    0.15  1.0000
  -2 -20   1   13864     703   9431    4.07   -0.23  1.0000
   2 -20  -1   15327    1012  10197   -4.51    0.15  1.0000
   2  20  -1   13680     721   9279    4.07    0.23  1.0000
   0 -20   1   26155     828  24595    0.96    0.23  1.0000
   0 -20  -1   26417    1101  25384   -0.62   -0.45  1.0000
  -2 -20  -1    4823     945   3773   -1.60   -0.06  1.0000
   2 -20   1    5516     965   4163    1.96    0.07  1.0000
  -4 -20  -1   39169    1040  45324    2.95   -0.21  1.0000
   4 -20   1   40217    1345  46997   -3.21    0.11  1.0000
   4 -20   1   40693    1055  47512   -3.21    0.11  1.0000
   4  20   1   41004    1360  47296    2.95    0.21  1.0000
   6  20   1    9463     849   9601    0.14    0.00  1.0000
   6 -20   1    7356     897   7632   -0.33   -0.16  1.0000
   6 -20   1   11446    1197  11790   -0.33   -0.16  1.0000
  -6 -20  -1   11660    1140  11814    0.14    0.00  1.0000
   8  20   1    9106    1046   9031   -0.05   -0.46  1.0000
   8 -20   1   11348    1103  11163    0.16   -0.17  1.0000
  -8 -20  -1    9841    1027   9763   -0.05    0.46  1.0000
 -10 -20  -1    3026     677   3225    0.38    0.21  1.0000
  10  20   1    2814     686   3006    0.38   -0.21  1.0000
  10 -20   1    3775     704   3975   -0.34   -0.18  1.0000
 -12 -20  -1    2014     617   1994   -0.05   -0.04  1.0000
  12 -20   1     874     644    888    0.01    0.20  1.0000
  12  20   1    1281     625   1265   -0.05    0.04  1.0000
  14  20   1   22491     909  22602    0.08   -0.08  1.0000
 -14 -20  -1   25925    1201  26044    0.08    0.08  1.0000
  14 -20   1   23547    1202  24264   -0.46   -0.14  1.0000
  16  20   1    3494    1204   3489    0.03    0.08  1.0000
 -16 -20  -1     465     897    463    0.03   -0.08  1.0000
  16 -20   1     970     900   1022    0.17    0.00  1.0000
  15  21  -1     676    1028    781   -0.41    0.05  1.0000
  15 -21  -1    1737    1068   1762    0.06   -0.01  1.0000
 -15  21   1     456     788    469    0.06    0.01  1.0000
 -15 -21   1       4    1023   -213   -0.41   -0.05  1.0000
  13 -21  -1    6102     831   6671    0.70    0.00  1.0000
 -13 -21   1    6431    1099   6873   -0.53   -0.28  1.0000
  13  21  -1    7979    1104   8471   -0.53    0.28  1.0000
 -11 -21   1    1570     651   1645    0.19   -0.11  1.0000
  11  21  -1    2964     906   3067    0.19    0.11  1.0000
  11 -21  -1    2428     942   2270    0.32    0.02  1.0000
   9  21  -1   18735    1052  19819    0.77    0.09  1.0000
  -9 -21   1   18972     786  20063    0.77   -0.09  1.0000
   9 -21  -1   19289     812  19904   -0.44    0.33  1.0000
  -7 -21   1      13     739    -24    0.67   -0.22  1.0000
   7  21  -1      13     732   -118    0.67    0.22  1.0000
   7 -21  -1    1952     765   1683   -0.63   -0.12  1.0000
   5 -21  -1   25260     956  26586   -0.81    0.24  1.0000
  -5 -21   1   26743    1212  28740    1.18   -0.16  1.0000
   5  21  -1   24267     904  26171    1.18    0.16  1.0000
   3  21  -1   14292     861  10111   -3.77   -0.43  1.0000
   3 -21  -1   15188     894  10398    4.21   -0.13  1.0000
   3 -21  -1   13301     888   8848    4.21   -0.13  1.0000
  -3 -21   1   12107     855   8287   -3.77    0.43  1.0000
  -1 -21   1    8519     729   9697   -1.22   -0.01  1.0000
   1 -21  -1    8155     733   9486    1.40    0.12  1.0000
   1 -21  -1    7181    1011   8433    1.40    0.12  1.0000
   1 -21   1    1480     657    833   -1.91   -0.06  1.0000
  -1 -21  -1      47     925    -72    1.33    0.31  1.0000
   3  21   1    2841    1171   2576   -0.50   -0.07  1.0000
  -3 -21  -1    2546    1150   2295   -0.50    0.07  1.0000
   3 -21   1    1289     863   1118    0.49   -0.16  1.0000
   3 -21   1    4014    1200   3709    0.49   -0.16  1.0000
   5 -21   1   58028    1089  63394    2.15    0.05  1.0000
   5 -21   1   55494    1096  60744    2.15    0.05  1.0000
   5  21   1   58491    1389  62932   -1.78   -0.30  1.0000
  -5 -21  -1   56101    1083  60452   -1.78    0.30  1.0000
   7 -21   1      10    1077     44   -0.70    0.11  1.0000
   7  21   1    1687    1042   1996    0.67    0.25  1.0000
  -7 -21  -1      12    1025     49    0.67   -0.25  1.0000
   9 -21   1    4937     740   4557    0.55    0.25  1.0000
   9  21   1    4432     727   4105   -0.51    0.47  1.0000
  -9 -21  -1    3851     978   3546   -0.51   -0.47  1.0000
 -11 -21  -1    3123     652   3068    0.10   -0.01  1.0000
  11 -21   1    3620     682   3523   -0.16   -0.01  1.0000
  11  21   1    3810     663   3749    0.10    0.01  1.0000
 -13 -21  -1    2794     759   2678   -0.22   -0.03  1.0000
  13 -21   1     225    1120    157    0.49   -0.13  1.0000
  13  21   1    1999    1090   1901   -0.22    0.03  1.0000
  15 -21   1    1346    1094   1381   -0.09    0.22  1.0000
 -15 -21  -1    3524     751   3629    0.17    0.02  1.0000
  15  21   1    3875    1055   3985    0.17   -0.02  1.0000
  16 -22  -1    5287    1264   5477   -0.25    0.04  1.0000
  16  22  -1    4067     891   4424    0.54    0.06  1.0000
 -16 -22   1    4713     879   5097    0.54   -0.06  1.0000
  14 -22  -1    2376     777   2401   -0.06   -0.04  1.0000
  14  22  -1    2263    1047   2402    0.31   -0.19  1.0000
 -14 -22   1    2660    1039   2811    0.31    0.19  1.0000
  12  22  -1   18279     861  18794    0.36   -0.22  1.0000
 -12 -22   1   18037     857  18548    0.36    0.22  1.0000
  12 -22  -1   20343    1200  21618   -0.87    0.04  1.0000
 -10 -22   1      14     901   -917   -0.75    0.02  1.0000
  10 -22  -1       3     954   -687    0.33   -0.17  1.0000
  10  22  -1    2277     892   1964   -0.75   -0.02  1.0000
   8  22  -1   22648     807  21936   -0.48   -0.14  1.0000
  -8 -22   1   21576     830  20881   -0.48    0.14  1.0000
   8 -22  -1   23358     843  22839    0.35   -0.12  1.0000
   6 -22  -1  161830    1591 155990    1.45   -0.01  1.0000
   6  22  -1  156939    1317 151378   -1.39   -0.38  1.0000
  -6 -22   1  151868    1305 146398   -1.39    0.38  1.0000
  -4 -22   1     113     803    241    1.07   -0.23  1.0000
   4 -22  -1    1142    1151   1777   -1.66   -0.20  1.0000
   4  22  -1      31    1104    -22    1.07    0.23  1.0000
   4 -22  -1     682    1140   1189   -1.66   -0.20  1.0000
   2  22  -1   51438    1323  57086    2.41    0.27  1.0000
   2 -22  -1   47088    1381  53308   -2.76    0.20  1.0000
  -2 -22   1   48786    1343  54290    2.41   -0.27  1.0000
   2 -22  -1   48009    1385  54287   -2.76    0.20  1.0000
   0 -22   1   17931    1232  18910    0.72   -0.11  1.0000
   0 -22  -1   17771    1241  18370   -0.42   -0.26  1.0000
  -2 -22  -1     112    1144    246   -1.11   -0.16  1.0000
   2 -22   1       9    1197     70    1.53    0.18  1.0000
  -4 -22  -1   83077    1400  78391    1.62   -0.26  1.0000
   4 -22   1   82648    1124  77293   -1.87    0.05  1.0000
   4 -22   1   82950    1426  77585   -1.87    0.05  1.0000
   4  22   1   81562    1165  76920    1.62    0.26  1.0000
   6 -22   1   36506     933  36203   -0.15   -0.09  1.0000
  -6 -22  -1   34480     919  34710   -0.12   -0.17  1.0000
   6 -22   1   32846     947  32558   -0.15   -0.09  1.0000
   6  22   1   35261    1206  35494   -0.12    0.17  1.0000
   8  22   1   42365    1162  42291    0.06   -0.48  1.0000
  -8 -22  -1   41979    1169  41906    0.06    0.48  1.0000
   8 -22   1   41189     912  41227    0.01   -0.12  1.0000
  10 -22   1   17837     750  17519   -0.22   -0.31  1.0000
  10  22   1   17814     769  17672    0.09   -0.28  1.0000
 -10 -22  -1   18964     750  18817    0.09    0.28  1.0000
 -12 -22  -1    1011     756   1030    0.09   -0.06  1.0000
  12 -22   1     130     783    135   -0.14    0.28  1.0000
  12  22   1       0    1095   -787    0.09    0.06  1.0000
  14 -22   1   25152     923  24786   -0.22   -0.19  1.0000
  14  22   1   26415    1196  26359    0.03   -0.08  1.0000
 -14 -22  -1   29331    1204  29272    0.03    0.08  1.0000
  16  22   1    2415     858   2412   -0.01    0.13  1.0000
 -15 -23   1   33249    1067  32437   -0.44   -0.05  1.0000
  15  23  -1   34004    1394  33183   -0.44    0.05  1.0000
  15 -23  -1   24546    1098  24456    0.06    0.03  1.0000
 -13 -23   1    2273     761   2141   -0.25   -0.23  1.0000
  13  23  -1    3860    1051   3688   -0.25    0.23  1.0000
  13 -23  -1    2076     807   1913    0.36    0.03  1.0000
  11 -23  -1    9798     867   9335    0.47   -0.02  1.0000
 -11 -23   1    8534     830   8630    0.09   -0.09  1.0000
  11  23  -1   11340    1132  11451    0.09    0.09  1.0000
   9  23  -1   43178    1101  44833    0.78   -0.05  1.0000
  -9 -23   1   42621     879  44266    0.78    0.05  1.0000
   9 -23  -1   41483     897  42427   -0.47    0.21  1.0000
   7  23  -1   35586     879  36952    0.72    0.42  1.0000
   7 -23  -1   35860     923  37900   -1.05   -0.03  1.0000
  -7 -23   1   36753     883  38141    0.72   -0.42  1.0000
   5 -23  -1  108727    1471 110256   -0.45    0.24  1.0000
  -5 -23   1  104886    1174 107430    0.77   -0.11  1.0000
   5  23  -1  108054    1418 110636    0.77    0.11  1.0000
   5 -23  -1  107338    1461 108857   -0.45    0.24  1.0000
   3 -23  -1   11274    1165   8790    2.46   -0.05  1.0000
  -3 -23   1   11198    1122   9208   -1.93    0.33  1.0000
   3  23  -1   10270     812   8368   -1.93   -0.33  1.0000
   3 -23  -1   10960     820   8513    2.46   -0.05  1.0000
   1 -23  -1   29580     964  28233    0.78   -0.11  1.0000
   1 -23  -1   28005     952  26694    0.78   -0.11  1.0000
  -1 -23   1   28755     941  27408   -0.78    0.31  1.0000
   1 -23   1   62815    1080  59557   -1.30    0.03  1.0000
  -1 -23  -1   64721    1106  62778    0.75    0.23  1.0000
   3 -23   1   13163     852  13178    0.03   -0.22  1.0000
   3 -23   1   14153    1167  14169    0.03   -0.22  1.0000
  -3 -23  -1   14104    1139  14232   -0.12    0.19  1.0000
   5  23   1   54333    1305  56048   -0.71   -0.37  1.0000
   5 -23   1   52386    1005  54898    1.08    0.09  1.0000
   5 -23   1   52688    1024  55207    1.08    0.09  1.0000
  -5 -23  -1   52227    1023  53908   -0.71    0.37  1.0000
  -7 -23  -1  161466    1397 159765    0.42   -0.17  1.0000
   7 -23   1  161163    1346 159679   -0.37    0.01  1.0000
   7 -23   1  163627    1350 162132   -0.37    0.01  1.0000
   7  23   1  163226    1425 161515    0.42    0.17  1.0000
  -9 -23  -1   14708    1005  15094   -0.34   -0.48  1.0000
   9  23   1   15147    1000  15539   -0.34    0.48  1.0000
   9 -23   1   12952     754  13393    0.40    0.31  1.0000
  11 -23   1   18906     891  18926    0.01    0.04  1.0000
 -11 -23  -1   19742    1179  19506    0.17   -0.07  1.0000
  11  23   1   18474     885  18246    0.17    0.07  1.0000
  13 -23   1   18512    1169  18914    0.30   -0.14  1.0000
 -13 -23  -1   17105     870  17456   -0.26   -0.02  1.0000
  13  23   1   20344    1150  20726   -0.26    0.02  1.0000
  15 -23   1    6008    1296   5952   -0.09    0.23  1.0000
  15  23   1    6849     928   6677    0.20   -0.03  1.0000
 -15 -23  -1    8241    1259   8053    0.20    0.03  1.0000
  14 -24  -1    1410     758   1368    0.11   -0.04  1.0000
  14  24  -1     133    1168    154    0.18   -0.12  1.0000
 -14 -24   1     584     740    627    0.18    0.12  1.0000
 -12 -24   1    1715     754   1788    0.16    0.19  1.0000
  12 -24  -1    3317    1099   3671   -0.59   -0.01  1.0000
  12  24  -1    1061     768   1119    0.16   -0.19  1.0000
  10  24  -1   11068     933  10562   -0.48    0.10  1.0000
 -10 -24   1   10840     938  10339   -0.48   -0.10  1.0000
  10 -24  -1   10497     965  10492    0.01   -0.05  1.0000
   8 -24  -1   37073     891  35569    0.78   -0.10  1.0000
  -8 -24   1   34671     853  33409   -0.67    0.18  1.0000
   8  24  -1   36199     852  34910   -0.67   -0.18  1.0000
   6  24  -1    1661     708   2059   -0.87   -0.47  1.0000
   6 -24  -1    1368     753   1864    1.22   -0.08  1.0000
  -6 -24   1    2716    1005   3220   -0.87    0.47  1.0000
   6 -24  -1    1047     741   1485    1.22   -0.08  1.0000
   4  24  -1   11434    1072  11795    0.34    0.26  1.0000
   4 -24  -1    7258    1092   8182   -1.03   -0.21  1.0000
  -4 -24   1    8259    1074   8566    0.34   -0.26  1.0000
   4 -24  -1    6942     819   7846   -1.03   -0.21  1.0000
   2 -24  -1    6397    1122   7486   -1.28    0.21  1.0000
   2 -24  -1    5284     812   6277   -1.28    0.21  1.0000
  -2 -24   1    4111     788   4879    1.12   -0.32  1.0000
   0 -24  -1    3656    1097   3813   -0.25    0.04  1.0000
   0 -24   1    1602     773   1890    0.60   -0.44  1.0000
  -2 -24  -1    1672    1080   1886   -0.52   -0.25  1.0000
   2 -24   1    1458     783   1854    0.98    0.25  1.0000
   4 -24   1   55815    1276  54289   -0.64    0.04  1.0000
   4 -24   1   57725    1021  56173   -0.64    0.04  1.0000
   4  24   1   61474    1296  60436    0.42    0.31  1.0000
  -4 -24  -1   59138    1277  58120    0.42   -0.31  1.0000
   6 -24   1   36237     909  36194   -0.02   -0.06  1.0000
  -6 -24  -1   33651     919  34090   -0.23   -0.19  1.0000
   6 -24   1   33382     901  33341   -0.02   -0.06  1.0000
   6  24   1   36821    1193  37280   -0.23    0.19  1.0000
   8  24   1   18651    1035  18474    0.14   -0.41  1.0000
  -8 -24  -1   18737    1009  18560    0.14    0.41  1.0000
   8 -24   1   19754    1054  19629   -0.09   -0.07  1.0000
   8 -24   1   15187     807  15078   -0.09   -0.07  1.0000
  10 -24   1   11903    1185  11658   -0.22   -0.36  1.0000
  10  24   1   10805    1144  10828   -0.03   -0.30  1.0000
 -10 -24  -1   11292    1142  11315   -0.03    0.30  1.0000
  12  24   1    1845     776   1814    0.07   -0.02  1.0000
 -12 -24  -1    2057    1049   2025    0.07    0.02  1.0000
  12 -24   1     827     797    770   -0.19    0.22  1.0000
 -14 -24  -1     979     883    973    0.02    0.03  1.0000
  14 -24   1     716     915    717   -0.01   -0.14  1.0000
  14  24   1    1389    1228   1382    0.02   -0.03  1.0000
  13  25  -1    5408    1053   5433   -0.03    0.14  1.0000
 -13 -25   1    3591     767   3611   -0.03   -0.14  1.0000
  13 -25  -1    5156     767   5184    0.04    0.02  1.0000
  11  25  -1    5209    1102   5175    0.05    0.05  1.0000
 -11 -25   1    4136     780   4106    0.05   -0.05  1.0000
  11 -25  -1    3326     818   3620    0.49    0.02  1.0000
   9  25  -1    6468     928   6005    0.57   -0.14  1.0000
   9 -25  -1    6112     693   5853   -0.34    0.06  1.0000
  -9 -25   1    5918     668   5476    0.57    0.14  1.0000
  -7 -25   1    1935     935   1980    0.74   -0.57  1.0000
   7 -25  -1     449     984    551   -1.30    0.06  1.0000
   7 -25  -1      43     710   -391   -1.30    0.06  1.0000
   7  25  -1     152     952    148    0.74    0.57  1.0000
  -5 -25   1    6588     729   6272    0.39   -0.01  1.0000
   5  25  -1    7703    1011   7361    0.39    0.01  1.0000
   5 -25  -1    7646     760   7502   -0.18    0.22  1.0000
   5 -25  -1    5841    1057   5715   -0.18    0.22  1.0000
   3  25  -1    8129    1045   8527   -0.45   -0.29  1.0000
  -3 -25   1    8382     755   8786   -0.45    0.29  1.0000
   3 -25  -1    7957    1074   8875    0.99    0.01  1.0000
   3 -25  -1    7651    1068   8552    0.99    0.01  1.0000
  -1 -25   1   12851     809  13469   -0.55    0.57  1.0000
   1 -25  -1   13269     840  13650    0.34   -0.29  1.0000
   1 -25  -1   14448    1114  14845    0.34   -0.29  1.0000
  -1 -25  -1   49338    1247  49808    0.21    0.08  1.0000
   1 -25   1   48133     965  49760   -0.72    0.12  1.0000
  -3 -25  -1    1028     717   1085    0.24    0.31  1.0000
   3 -25   1       6     750   -698   -0.38   -0.29  1.0000
   3 -25   1     781     742    866   -0.38   -0.29  1.0000
   5  25   1    6315     755   6349    0.06   -0.31  1.0000
   5 -25   1    7151    1054   6941    0.25    0.08  1.0000
  -5 -25  -1    5987     733   6020    0.06    0.31  1.0000
   5 -25   1    6734     753   6530    0.25    0.08  1.0000
  -7 -25  -1    3643     677   3750    0.16   -0.14  1.0000
   7 -25   1    4229     716   4299   -0.11   -0.03  1.0000
   7  25   1    4046     708   4159    0.16    0.14  1.0000
   7 -25   1    5421     712   5500   -0.11   -0.03  1.0000
   9  25   1     491     623    598   -0.27    0.37  1.0000
   9 -25   1     110     675    154    0.28    0.28  1.0000
   9 -25   1     480     658    567    0.28    0.28  1.0000
  -9 -25  -1    1036     884   1189   -0.27   -0.37  1.0000
  11 -25   1    4681    1100   4558    0.17    0.10  1.0000
  11  25   1    2691    1094   2789    0.20    0.17  1.0000
 -11 -25  -1    3063     782   3168    0.20   -0.17  1.0000
  13  25   1    4630     800   4479   -0.22    0.02  1.0000
 -13 -25  -1    3547     792   3415   -0.22   -0.02  1.0000
  13 -25   1    4787     814   4697    0.12   -0.09  1.0000
  14  26  -1   10734     937  10644    0.08   -0.08  1.0000
 -14 -26   1   10608     954  10519    0.08    0.08  1.0000
  14 -26  -1   11326     963  11498    0.16   -0.01  1.0000
  12 -26  -1   21504     871  21087   -0.29   -0.07  1.0000
 -12 -26   1   17315     857  17329    0.00    0.12  1.0000
  12  26  -1   15756     859  15769    0.00   -0.12  1.0000
  10 -26  -1    8660     833   8385   -0.30    0.00  1.0000
 -10 -26   1    8736    1113   8905   -0.19   -0.15  1.0000
  10  26  -1    7060     797   7212   -0.19    0.15  1.0000
   8  26  -1   65478    1203  67247   -0.69   -0.25  1.0000
   8 -26  -1   69128    1238  71563    0.91   -0.03  1.0000
  -8 -26   1   73742    1205  75618   -0.69    0.25  1.0000
  -6 -26   1      12     936   -403   -0.51    0.46  1.0000
   6 -26  -1     921     707   1198    0.95   -0.14  1.0000
   6  26  -1    1821     672   1988   -0.51   -0.46  1.0000
   6 -26  -1     999     976   1287    0.95   -0.14  1.0000
   4 -26  -1    8381    1045   7996   -0.44   -0.17  1.0000
  -4 -26   1    4642    1012   4763   -0.21   -0.31  1.0000
   4 -26  -1    8482     764   8094   -0.44   -0.17  1.0000
   4  26  -1    8083     995   8243   -0.21    0.31  1.0000
  -2 -26   1   93878    1130  93338    0.19   -0.41  1.0000
   2 -26  -1   92081    1395  91414   -0.22    0.19  1.0000
   2 -26  -1   94937    1181  94260   -0.22    0.19  1.0000
   0 -26   1   61618    1234  60396    0.52   -0.59  1.0000
   0 -26  -1   57154    1270  56843   -0.14    0.28  1.0000
   0 -26  -1   51992    1013  51695   -0.14    0.28  1.0000
   2 -26   1   28819     861  27829    0.57    0.29  1.0000
  -2 -26  -1   31317    1146  31068   -0.12   -0.30  1.0000
   2 -26   1   29114     866  28119    0.57    0.29  1.0000
  -4 -26  -1   68768    1265  67453   -0.51   -0.32  1.0000
   4 -26   1   68927    1258  68099    0.32    0.10  1.0000
   4 -26   1   65032    1020  64228    0.32    0.10  1.0000
   6 -26   1   17060     787  17140   -0.06   -0.03  1.0000
   6  26   1   16809     793  16657   -0.11    0.11  1.0000
   6 -26   1   17235     790  17316   -0.06   -0.03  1.0000
  -6 -26  -1   17841     773  17684   -0.11   -0.11  1.0000
   8  26   1   24891     803  25072    0.13   -0.28  1.0000
   8 -26   1   23054     796  23095   -0.03   -0.03  1.0000
  -8 -26  -1   26666    1022  26854    0.13    0.28  1.0000
   8 -26   1   22070     804  22110   -0.03   -0.03  1.0000
  10 -26   1   25846    1254  26317   -0.27   -0.28  1.0000
 -10 -26  -1   22736    1226  22825    0.04    0.26  1.0000
  10 -26   1   26676     929  27155   -0.27   -0.28  1.0000
  10  26   1   27649    1203  27747    0.04   -0.26  1.0000
 -12 -26  -1    9820    1115   9799   -0.01    0.13  1.0000
  12  26   1    9451    1119   9431   -0.01   -0.13  1.0000
  12 -26   1    8032    1136   8209   -0.19    0.08  1.0000
 -14 -26  -1   14332     962  14395    0.05   -0.04  1.0000
  14  26   1   14413    1309  14476    0.05    0.04  1.0000
  13 -27  -1    4807     941   4720   -0.13    0.01  1.0000
 -13 -27   1    4189     916   4137    0.08   -0.06  1.0000
  13  27  -1    6342     909   6278    0.08    0.06  1.0000
  11  27  -1    1439     748   1429    0.03    0.01  1.0000
 -11 -27   1    1425     745   1415    0.03   -0.01  1.0000
  11 -27  -1    1908    1100   2106    0.43    0.11  1.0000
  -9 -27   1    9488    1128   9216    0.27    0.10  1.0000
   9  27  -1    8378     824   8123    0.27   -0.10  1.0000
   9 -27  -1   12230    1179  12165   -0.05   -0.07  1.0000
   7  27  -1   12112     716  11304    0.78    0.62  1.0000
   7 -27  -1   12283     993  10897   -1.28    0.09  1.0000
  -7 -27   1   14502     965  13617    0.78   -0.62  1.0000
   7 -27  -1   14573     724  13059   -1.28    0.09  1.0000
  -5 -27   1    4672     695   4560    0.16    0.07  1.0000
   5  27  -1    6994     953   6857    0.16   -0.07  1.0000
   5 -27  -1    5842     710   5829   -0.03    0.18  1.0000
   5 -27  -1    6987     986   6972   -0.03    0.18  1.0000
  -3 -27   1    5718     999   5256    0.59    0.34  1.0000
   3 -27  -1    5437    1016   5372   -0.09    0.03  1.0000
   3 -27  -1    5034     724   4972   -0.09    0.03  1.0000
   1 -27  -1   23723     862  23958    0.14   -0.38  1.0000
  -1 -27   1   21818    1122  22531   -0.44    0.69  1.0000
   1 -27  -1   25514    1120  25758    0.14   -0.38  1.0000
  -1 -27  -1   53995     998  53751   -0.10   -0.02  1.0000
   1 -27   1   59400    1217  60154   -0.30    0.11  1.0000
   3 -27   1    8029     750   8743   -0.75   -0.34  1.0000
  -3 -27  -1    8533     753   9141    0.61    0.39  1.0000
   3 -27   1    8493    1044   9227   -0.75   -0.34  1.0000
  -5 -27  -1     380     651    327    0.42    0.22  1.0000
   5 -27   1       1     954   -258   -0.17   -0.01  1.0000
   5  27   1       6     672    -20    0.42   -0.22  1.0000
   5 -27   1     320     676    296   -0.17   -0.01  1.0000
  -7 -27  -1   80481    1273  80365   -0.04   -0.11  1.0000
   7  27   1   77697    1282  77583   -0.04    0.11  1.0000
   7 -27   1   73171    1004  73080    0.03   -0.03  1.0000
   7 -27   1   76681    1027  76587    0.03   -0.03  1.0000
   9  27   1    2075     801   1988   -0.22    0.20  1.0000
   9 -27   1    1687    1129   1651    0.11    0.15  1.0000
  -9 -27  -1    3524    1065   3410   -0.22   -0.20  1.0000
   9 -27   1     478    1142    459    0.11    0.15  1.0000
  11 -27   1    6297    1167   6058    0.30    0.10  1.0000
  11 -27   1   10578     830  10268    0.30    0.10  1.0000
 -11 -27  -1    7750     822   7844    0.12   -0.25  1.0000
  11  27   1    7726    1103   7820    0.12    0.25  1.0000
 -13 -27  -1   13485    1303  13315   -0.15   -0.05  1.0000
  13  27   1   12466     969  12303   -0.15    0.05  1.0000
  13 -27   1   13083     988  13012    0.06   -0.01  1.0000
 -12 -28   1    3601    1252   3653   -0.08    0.03  1.0000
  12 -28  -1    1234     910   1218   -0.05   -0.11  1.0000
  12  28  -1    2679    1248   2723   -0.08   -0.03  1.0000
 -10 -28   1    3123     786   3157    0.06   -0.11  1.0000
  10  28  -1    3323     768   3358    0.06    0.11  1.0000
  10 -28  -1    3050    1110   3351   -0.53   -0.01  1.0000
   8 -28  -1    2332     821   1973    0.77    0.06  1.0000
  -8 -28   1    1633     807   1383   -0.63    0.33  1.0000
   8  28  -1    3467     789   3099   -0.63   -0.33  1.0000
   8 -28  -1    2747     811   2356    0.77    0.06  1.0000
   6 -28  -1      13     675   -285    0.68   -0.17  1.0000
  -6 -28   1       7     911  -1239   -0.37    0.38  1.0000
   6 -28  -1     828     662   1036    0.68   -0.17  1.0000
   6  28  -1     395     640    475   -0.37   -0.38  1.0000
  -4 -28   1   10970     708  10351   -0.59   -0.34  1.0000
   4  28  -1    8335     728   7796   -0.59    0.34  1.0000
   4 -28  -1   10176     727  10113    0.06   -0.13  1.0000
   4 -28  -1    9929     738   9867    0.06   -0.13  1.0000
   2 -28  -1    1078     965    963    0.37    0.18  1.0000
   2 -28  -1    1666     954   1523    0.37    0.18  1.0000
  -2 -28   1     920     674    822   -0.38   -0.55  1.0000
   0 -28  -1    1794     691   1718   -0.20    0.38  1.0000
   0 -28  -1    2025     695   1944   -0.20    0.38  1.0000
   0 -28   1     764     700    631    0.52   -0.52  1.0000
   2 -28   1     300     679    384    0.33    0.31  1.0000
   2 -28   1     350     683    440    0.33    0.31  1.0000
  -2 -28  -1       2     955   -110    0.02   -0.31  1.0000
   4 -28   1     988     949   1304    0.91    0.22  1.0000
   4 -28   1     761     944   1041    0.91    0.22  1.0000
  -4 -28  -1      36     652    133   -1.07   -0.31  1.0000
   6 -28   1       1    1067  -1421   -0.21    0.01  1.0000
   6  28   1    3101    1056   3178    0.13    0.08  1.0000
  -6 -28  -1    1144    1044   1191    0.13   -0.08  1.0000
   6 -28   1     622     695    676   -0.21    0.01  1.0000
   8 -28   1       1     828   -152    0.17   -0.02  1.0000
  -8 -28  -1     767     778    766    0.00    0.14  1.0000
   8 -28   1       1     808   -230    0.17   -0.02  1.0000
   8  28   1    2358    1110   2356    0.00   -0.14  1.0000
 -10 -28  -1    3239    1054   3143    0.17    0.17  1.0000
  10 -28   1     216     797    174   -0.30   -0.09  1.0000
  10 -28   1    1179    1122   1078   -0.30   -0.09  1.0000
  10  28   1    3229    1084   3133    0.17   -0.17  1.0000
 -12 -28  -1    1930    1255   1958   -0.05    0.22  1.0000
  12 -28   1     308     929    274   -0.20   -0.06  1.0000
  12  28   1    2572    1262   2605   -0.05   -0.22  1.0000
  12 -28   1    2723    1320   2621   -0.20   -0.06  1.0000
 -11 -29   1       0    1160   -275    0.00    0.03  1.0000
  11  29  -1     820     880    822    0.00   -0.03  1.0000
  11 -29  -1     492     919    417    0.32    0.16  1.0000
   9 -29  -1    7239     821   7037    0.23   -0.13  1.0000
   9  29  -1    6478    1104   6499    0.02    0.05  1.0000
  -9 -29   1    8539     805   8563    0.02   -0.05  1.0000
   9 -29  -1    6688     834   6494    0.23   -0.13  1.0000
   7 -29  -1   22664     908  24312   -1.06    0.08  1.0000
   7  29  -1   20315     887  21580    0.83    0.56  1.0000
  -7 -29   1   20064    1204  21321    0.83   -0.56  1.0000
   7 -29  -1   20380    1240  21944   -1.06    0.08  1.0000
   5  29  -1    4377    1144   4477    0.13   -0.10  1.0000
   5 -29  -1    3062    1188   3060   -0.03    0.17  1.0000
  -5 -29   1    2202    1141   2273    0.13    0.10  1.0000
   5 -29  -1    2978    1173   2976   -0.03    0.17  1.0000
   3 -29  -1   16362    1023  17347   -0.75    0.01  1.0000
   3 -29  -1   15790     781  16758   -0.75    0.01  1.0000
  -3 -29   1   15905    1002  17424    1.19    0.44  1.0000
   1 -29  -1       5     670   -363    0.18   -0.42  1.0000
  -1 -29   1    1728     951   1483   -0.46    0.69  1.0000
   1 -29  -1    1396     947   1298    0.18   -0.42  1.0000
  -1 -29  -1   24119    1048  24347   -0.15   -0.05  1.0000
   1 -29   1   22301    1055  22124   -0.12   -0.01  1.0000
   3 -29   1    8773     969   7879   -0.94   -0.38  1.0000
  -3 -29  -1    7076     979   6363    0.83    0.40  1.0000
   3 -29   1    8892     700   7992   -0.94   -0.38  1.0000
  -5 -29  -1    2163     806   2419    0.49    0.20  1.0000
   5 -29   1    3819    1144   4030   -0.31   -0.13  1.0000
   5 -29   1    2802     833   2983   -0.31   -0.13  1.0000
   7 -29   1   44846    1312  45000    0.07    0.02  1.0000
  -7 -29  -1   39793    1002  40093   -0.15   -0.03  1.0000
   7 -29   1   44006    1006  44158    0.07    0.02  1.0000
   7  29   1   42642    1030  42952   -0.15    0.03  1.0000
   9 -29   1    1528    1097   1490   -0.10    0.02  1.0000
   9  29   1    2147     770   2191   -0.08    0.07  1.0000
   9 -29   1       0    1118   -695   -0.10    0.02  1.0000
  -9 -29  -1    1587     726   1625   -0.08   -0.07  1.0000
  11  29   1    4976    1289   4992   -0.04    0.25  1.0000
 -11 -29  -1    4026     896   4040   -0.04   -0.25  1.0000
  11 -29   1    2884     956   3082    0.36    0.04  1.0000
  11 -29   1    2728     976   2921    0.36    0.04  1.0000
  10  30  -1    1434    1157   1353    0.22    0.02  1.0000
  10 -30  -1    1323     744   1120   -0.61   -0.02  1.0000
  10 -30  -1      10     769   -633   -0.61   -0.02  1.0000
 -10 -30   1    1927    1146   1833    0.22   -0.02  1.0000
   8 -30  -1   13814     863  13194    0.54    0.10  1.0000
  -8 -30   1   11798     830  11169   -0.56    0.40  1.0000
   8  30  -1   16568    1135  15821   -0.56   -0.40  1.0000
   8 -30  -1   13368     840  12758    0.54    0.10  1.0000
   6 -30  -1       9     783     19    0.47   -0.18  1.0000
   6 -30  -1       6     826  -1239    0.47   -0.18  1.0000
   6  30  -1    1292    1086   1410   -0.40   -0.24  1.0000
  -6 -30   1       6    1092   -495   -0.40    0.24  1.0000
  -4 -30   1      20     820  -1694   -0.83   -0.29  1.0000
   4 -30  -1       6    1143  -1181    0.46   -0.11  1.0000
   4 -30  -1     645     815    770    0.46   -0.11  1.0000
   2 -30  -1   13536    1121  12914    0.56    0.25  1.0000
  -2 -30   1   12066     742  11492   -0.59   -0.68  1.0000
   2 -30  -1   13935     746  13304    0.56    0.25  1.0000
   0 -30  -1     626     654    772   -0.39    0.38  1.0000
   0 -30  -1       8     920   -738   -0.39    0.38  1.0000
   0 -30   1      14     918   -282    0.66   -0.33  1.0000
   2 -30   1    5652    1183   5824    0.19    0.32  1.0000
   2 -30   1    4844     838   5003    0.19    0.32  1.0000
  -2 -30  -1    4198     836   4207    0.02   -0.30  1.0000
   4 -30   1    9946    1168  11136    1.12    0.32  1.0000
   4 -30   1    6183     851   7128    1.12    0.32  1.0000
  -4 -30  -1    7708    1177   8869   -1.23   -0.30  1.0000
   6 -30   1   11946    1207  11621   -0.30    0.04  1.0000
   6 -30   1   14438     874  14081   -0.30    0.04  1.0000
  -6 -30  -1   13301     874  12999    0.27   -0.12  1.0000
   8  30   1    4223     793   4342   -0.18   -0.05  1.0000
   8 -30   1    2724     813   2922    0.36   -0.07  1.0000
   8 -30   1    4198    1087   4444    0.36   -0.07  1.0000
  -8 -30  -1    3940    1057   4055   -0.18    0.05  1.0000
  10 -30   1    2479     917   2360   -0.26    0.09  1.0000
 -10 -30  -1    1479     894   1386    0.23    0.09  1.0000
  10  30   1    1055    1259    977    0.23   -0.09  1.0000
  10 -30   1     554    1312    498   -0.26    0.09  1.0000
  11 -31  -1       1     904  -2090    0.20    0.12  1.0000
 -11 -31   1       0     862   -200   -0.02    0.04  1.0000
   9 -31  -1    1983     757   1830    0.34   -0.14  1.0000
   9 -31  -1     612    1189    528    0.34   -0.14  1.0000
   9  31  -1     865     752    843   -0.09    0.20  1.0000
  -9 -31   1    1821     738   1790   -0.09   -0.20  1.0000
   7  31  -1   15654    1156  14659    0.80    0.41  1.0000
   7 -31  -1   15884     879  14896   -0.79    0.08  1.0000
   7 -31  -1   15173     872  14207   -0.79    0.08  1.0000
  -7 -31   1   15862    1157  14861    0.80   -0.41  1.0000
  -5 -31   1       2     780   -775    0.26    0.06  1.0000
   5 -31  -1       1     790   -331   -0.15    0.16  1.0000
   5 -31  -1     450    1120    478   -0.15    0.16  1.0000
   3 -31  -1     921    1140    634   -1.02   -0.07  1.0000
  -3 -31   1     842    1121    491    1.34    0.49  1.0000
   3 -31  -1      27    1146   -816   -1.02   -0.07  1.0000
  -1 -31   1     207     790    353   -0.61    0.63  1.0000
   1 -31  -1     947     802   1130    0.34   -0.48  1.0000
   1 -31  -1     266     807    366    0.34   -0.48  1.0000
  -1 -31  -1    1860     818   1853   -0.01   -0.02  1.0000
   1 -31   1    2520     810   2603   -0.16   -0.12  1.0000
  -1 -31  -1    2024     831   2017   -0.01   -0.02  1.0000
   1 -31   1    1350     825   1411   -0.16   -0.12  1.0000
   3 -31   1    1472    1116   1828   -0.88   -0.37  1.0000
   3 -31   1     658     793    901   -0.88   -0.37  1.0000
  -3 -31  -1     867    1100   1119    0.80    0.38  1.0000
   5 -31   1    2743     783   2542   -0.38   -0.20  1.0000
  -5 -31  -1    1973    1127   1753    0.50    0.22  1.0000
   5 -31   1    2764     800   2562   -0.38   -0.20  1.0000
   7 -31   1     236    1101    231    0.04    0.10  1.0000
   7 -31   1       0    1120  -1647    0.04    0.10  1.0000
  -7 -31  -1    1899     755   1837   -0.14    0.05  1.0000
   9 -31   1     618    1289    686   -0.27   -0.04  1.0000
  -9 -31  -1      70    1256     80    0.11   -0.03  1.0000
   9  31   1    1997    1253   2049    0.11    0.03  1.0000
   9 -31   1       2    1311   -417   -0.27   -0.04  1.0000
  10 -32  -1       7     907   -233   -0.53    0.01  1.0000
  10 -32  -1     557     870    439   -0.53    0.01  1.0000
   8  32  -1   13981    1220  14512   -0.45   -0.38  1.0000
  -8 -32   1    9718     834  10160   -0.45    0.38  1.0000
   8 -32  -1   12108    1017  12522    0.37    0.06  1.0000
   8 -32  -1   14453    1359  14905    0.37    0.06  1.0000
   6 -32  -1    4475    1118   4728    0.35   -0.19  1.0000
   6  32  -1    4455     795   4761   -0.44   -0.10  1.0000
   6 -32  -1    3950     817   4188    0.35   -0.19  1.0000
  -6 -32   1    5050     783   5375   -0.44    0.10  1.0000
  -4 -32   1   12928    1153  13995   -0.90   -0.18  1.0000
   4 -32  -1   11431    1169  12185    0.69   -0.07  1.0000
   4 -32  -1   10244     855  10959    0.69   -0.07  1.0000
   2 -32  -1   15576    1191  16196    0.50    0.39  1.0000
  -2 -32   1   14302    1196  14868   -0.48   -0.73  1.0000
   2 -32  -1   14436     861  15033    0.50    0.39  1.0000
   0 -32  -1     456     785    325   -0.58    0.37  1.0000
   0 -32   1      21    1119   -570    0.89   -0.17  1.0000
   0 -32  -1     423     779    297   -0.58    0.37  1.0000
  -2 -32  -1   10932     850  10937   -0.01   -0.30  1.0000
   2 -32   1   12215     840  12132    0.09    0.29  1.0000
   2 -32   1   11341     848  11261    0.09    0.29  1.0000
  -4 -32  -1     655    1076    465   -1.09   -0.28  1.0000
   4 -32   1      32     790   -929    1.07    0.33  1.0000
   4 -32   1     655     777    533    1.07    0.33  1.0000
   6 -32   1   19659     907  19934   -0.19    0.02  1.0000
  -6 -32  -1   19417     893  19668    0.18   -0.18  1.0000
   6 -32   1   20054    1190  20332   -0.19    0.02  1.0000
   8 -32   1     562     923    469    0.44   -0.13  1.0000
   8  32   1       2    1280   -256   -0.28   -0.02  1.0000
  -8 -32  -1       2    1284  -1520   -0.28    0.02  1.0000
   8 -32   1    2405    1294   2210    0.44   -0.13  1.0000
   9  33  -1    9562     945   9654   -0.07    0.25  1.0000
  -9 -33   1    8420     960   8506   -0.07   -0.25  1.0000
   7 -33  -1    5866     938   5444   -0.54    0.13  1.0000
  -7 -33   1    6352     921   5856    0.61   -0.21  1.0000
   7 -33  -1    4877    1318   4493   -0.54    0.13  1.0000
   7  33  -1    7235    1296   6705    0.61    0.21  1.0000
  -5 -33   1   20733    1180  20161    0.40    0.02  1.0000
   5 -33  -1   20814    1211  20409   -0.29    0.15  1.0000
   5 -33  -1   17638     916  17266   -0.29    0.15  1.0000
   3 -33  -1   11118    1141  10127   -0.97   -0.19  1.0000
  -3 -33   1   12445    1144  11290    1.10    0.45  1.0000
   3 -33  -1   11938     832  10911   -0.97   -0.19  1.0000
   1 -33  -1    4816     798   5165    0.43   -0.57  1.0000
   1 -33  -1    5053     824   5410    0.43   -0.57  1.0000
  -1 -33   1    5771    1143   6432   -0.78    0.53  1.0000
  -1 -33  -1    5084     814   5195    0.16    0.03  1.0000
   1 -33   1    5305     813   5523   -0.31   -0.14  1.0000
  -1 -33  -1    6270     806   6394    0.16    0.03  1.0000
   1 -33   1    4358    1124   4555   -0.31   -0.14  1.0000
  -3 -33  -1    2962     786   3269    0.58    0.34  1.0000
   3 -33   1    4321     796   4715   -0.62   -0.32  1.0000
   3 -33   1    4595    1118   5001   -0.62   -0.32  1.0000
   5 -33   1   13900    1160  14522   -0.51   -0.17  1.0000
   5 -33   1   10904     857  11456   -0.51   -0.17  1.0000
  -5 -33  -1   10748    1148  11324    0.53    0.21  1.0000
   7 -33   1   11899    1011  11910   -0.02    0.13  1.0000
  -7 -33  -1   14420    1335  14342   -0.07    0.08  1.0000
   7 -33   1   13405    1004  13416   -0.02    0.13  1.0000
   6 -34  -1    2988     916   3159    0.29   -0.19  1.0000
   6 -34  -1    3223     958   3400    0.29   -0.19  1.0000
  -6 -34   1    4145    1281   4398   -0.39   -0.03  1.0000
  -4 -34   1    2448    1096   2850   -0.77   -0.07  1.0000
   4 -34  -1    2554     781   2922    0.70    0.01  1.0000
   4 -34  -1     416    1096    572    0.70    0.01  1.0000
  -2 -34   1     668    1080    787   -0.19   -0.63  1.0000
   2 -34  -1     789     743    958    0.34    0.52  1.0000
   2 -34  -1    2677    1095   2983    0.34    0.52  1.0000
   0 -34   1   11046     843   9989    1.02   -0.11  1.0000
   0 -34  -1    9856     843   9268   -0.61    0.33  1.0000
   0 -34  -1   11168     847  10542   -0.61    0.33  1.0000
   0 -34   1   10194    1123   9180    1.02   -0.11  1.0000
  -2 -34  -1     944     754    985   -0.05   -0.30  1.0000
  -2 -34  -1     552    1084    583   -0.05   -0.30  1.0000
   2 -34   1     830    1070    874    0.03    0.22  1.0000
   2 -34   1       1     795  -1402    0.03    0.22  1.0000
   4 -34   1    8403    1150   7596    0.88    0.25  1.0000
  -4 -34  -1   10704    1124   9872   -0.80   -0.22  1.0000
   4 -34   1   10802    1135   9884    0.88    0.25  1.0000
   6 -34   1    6414    1333   6371    0.05    0.00  1.0000
   6 -34   1    8697    1339   8646    0.05    0.00  1.0000
  -6 -34  -1    9956    1320   9903   -0.05   -0.15  1.0000
  -5 -35   1       5    1264   -635    0.42    0.00  1.0000
   5 -35  -1       3    1275  -1949   -0.34    0.10  1.0000
   5 -35  -1       3     901  -1246   -0.34    0.10  1.0000
   3 -35  -1    2300    1318   2651   -0.70   -0.29  1.0000
   3 -35  -1     504    1300    674   -0.70   -0.29  1.0000
  -3 -35   1    1886    1309   2177    0.64    0.32  1.0000
  -1 -35   1     799     761   1073   -0.80    0.39  1.0000
   1 -35  -1    2072    1190   2353    0.37   -0.57  1.0000
   1 -35  -1     303    1182    414    0.37   -0.57  1.0000
   1 -35   1    1119     917    978   -0.43   -0.08  1.0000
  -1 -35  -1    1260     915   1169    0.26    0.08  1.0000
  -1 -35  -1       2    1184  -1539    0.26    0.08  1.0000
   1 -35   1     891     919    765   -0.43   -0.08  1.0000
  -3 -35  -1     729     895    655    0.32    0.29  1.0000
   3 -35   1       4     933  -1044   -0.33   -0.25  1.0000
   3 -35   1       4     933   -735   -0.33   -0.25  1.0000
   5 -35   1    1836     896   2117   -0.63   -0.09  1.0000
  -5 -35  -1    1188     877   1386    0.55    0.13  1.0000
   5 -35   1     831     905   1023   -0.63   -0.09  1.0000
  -4 -36   1    5595    1281   5226   -0.50   -0.02  1.0000
   4 -36  -1    6287     915   5873    0.52    0.09  1.0000
   4 -36  -1    6066     903   5660    0.52    0.09  1.0000
   2 -36  -1    4907     935   4832    0.17    0.53  1.0000
  -2 -36   1    2715     939   2779    0.07   -0.39  1.0000
   2 -36  -1    2365    1286   2311    0.17    0.53  1.0000
   0 -36  -1   20242    1029  20921   -0.46    0.25  1.0000
   0 -36  -1   17428    1382  18058   -0.46    0.25  1.0000
   0 -36   1   20492    1012  21836    0.91   -0.11  1.0000
   0 -36   1   16329    1035  17531    0.91   -0.11  1.0000
  -2 -36  -1    9286     982   9355   -0.09   -0.28  1.0000
   2 -36   1   10307     956  10316    0.02    0.16  1.0000
   2 -36   1   10652     971  10661    0.02    0.16  1.0000
  -2 -36  -1    8595     970   8661   -0.09   -0.28  1.0000
 -20   0   2   17870    1029  17907   -0.04    0.34  1.0000
  20   0  -2   19618     972  19657   -0.04   -0.34  1.0000
 -18   0   2    4557    1067   4620   -0.14    0.27  1.0000
  18   0  -2    1925    1018   1965   -0.14   -0.27  1.0000
  16   0  -2   15375     957  15244    0.09   -0.19  1.0000
 -16   0   2   16678     734  16542    0.09    0.19  1.0000
 -14   0   2  177257    1533 178281   -0.24   -0.14  1.0000
  14   0  -2  179238    1510 180268   -0.24    0.14  1.0000
  12   0  -2   79870    1091  79494    0.13   -0.07  1.0000
 -12   0   2   79833    1391  79457    0.13    0.07  1.0000
 -10   0   2  244593    1724 250935   -1.26   -0.11  1.0000
  10   0  -2  230051    1526 236203   -1.26    0.11  1.0000
  -8   0   2  372387    1949 358500    2.27   -0.03  1.0000
   8   0  -2  375141    1946 361202    2.27    0.03  1.0000
   6   0  -2  369194    2333 387117   -2.88    0.29  1.0000
  -6   0   2  373048    2204 391063   -2.88   -0.29  1.0000
  -4   0   2   79209    1532  71550    2.76   -0.03  1.0000
   4   0  -2   77787    1274  70199    2.76    0.03  1.0000
  -2   0   2  151709    2134 165630   -3.46    0.04  1.0000
   2   0  -2  141838    2063 155308   -3.46   -0.04  1.0000
   4   0   2    2118    1169   4301   -3.93    0.08  1.0000
  -4   0  -2    2654    1193   5054   -3.93   -0.08  1.0000
   6   0   2    2349    1030    923    3.62    0.11  1.0000
  -6   0  -2    3164     770   1458    3.62   -0.11  1.0000
   8   0   2  631535    2883 635870   -0.54    0.15  1.0000
  -8   0  -2  629750    2949 634079   -0.54   -0.15  1.0000
 -10   0  -2   49218    1181  50616   -0.62   -0.17  1.0000
  10   0   2   49158    1150  50555   -0.62    0.17  1.0000
  12   0   2   61443    1056  61931   -0.19   -0.05  1.0000
 -12   0  -2   62161    1094  62651   -0.19    0.05  1.0000
 -14   0  -2  132382    1295 132194    0.05   -0.08  1.0000
  14   0   2  129567    1248 129381    0.05    0.08  1.0000
  16   0   2       0     776   -945    0.00    0.08  1.0000
 -16   0  -2       0     807   -619    0.00   -0.08  1.0000
  18   0   2   61156    1072  61178   -0.01   -0.02  1.0000
 -18   0  -2   62564    1147  62586   -0.01    0.02  1.0000
  19  -1  -2    3085     735   3262    0.29    0.24  1.0000
  19   1  -2    2017     729   2158    0.29    0.26  1.0000
 -19   1   2    3723     759   3918    0.29   -0.24  1.0000
 -19  -1   2    2022     773   2163    0.29   -0.26  1.0000
  17  -1  -2   39593     916  40097   -0.23    0.39  1.0000
  17   1  -2   36841     925  37357   -0.25    0.29  1.0000
 -17  -1   2   38439     966  38966   -0.25   -0.29  1.0000
 -17   1   2   38887    1250  39386   -0.23   -0.39  1.0000
  15  -1  -2   33870    1062  32949    0.49   -0.13  1.0000
  15   1  -2   35863    1051  34852    0.53   -0.03  1.0000
 -15   1   2   34185     840  33260    0.49    0.13  1.0000
 -15  -1   2   37629    1087  36593    0.53    0.03  1.0000
  13   1  -2    5810     746   6232   -0.54    0.03  1.0000
  13  -1  -2    3989    1055   4358   -0.57   -0.04  1.0000
 -13   1   2    3295     779   3631   -0.57    0.04  1.0000
 -13  -1   2    4776    1084   5159   -0.54   -0.03  1.0000
  11  -1  -2  206906    1404 200818    1.33    0.01  1.0000
 -11   1   2  193455    1371 187570    1.33   -0.01  1.0000
  11   1  -2  200498    1379 194361    1.36   -0.05  1.0000
 -11  -1   2  200710    1380 194570    1.36    0.05  1.0000
   9  -1  -2    6091     691   6986   -1.10   -0.06  1.0000
  -9   1   2    5677     983   6542   -1.10    0.06  1.0000
   9   1  -2    6340     693   7251   -1.10   -0.07  1.0000
  -9  -1   2    7314     966   8290   -1.10    0.07  1.0000
   7  -1  -2   97932    1209  97222    0.22   -0.09  1.0000
  -7  -1   2   95133    1214  94616    0.16    0.21  1.0000
   7   1  -2   97968    1221  97444    0.16   -0.21  1.0000
  -7   1   2   96831    1431  96125    0.22    0.09  1.0000
  -5   1   2  130268    1645 126388    1.06    0.30  1.0000
  -5  -1   2  132811    1640 128834    1.08    0.13  1.0000
   5   1  -2  126212    1407 122335    1.08   -0.13  1.0000
   5  -1  -2  127472    1646 123634    1.06   -0.30  1.0000
   3   1  -2   16536    1003  14323   -1.76    0.01  1.0000
  -3   1   2   18235    1367  15699   -1.93   -0.10  1.0000
  -3  -1   2   17336    1350  15069   -1.76   -0.01  1.0000
   3  -1  -2   16912    1341  14473   -1.93    0.10  1.0000
   1   1   2   72745    2870  92111   -6.68    0.02  1.0000
   1  -1   2   65817    1934  83954   -6.56    0.08  1.0000
   3  -1   2    8285    1335   6638    1.91   -0.12  1.0000
  -3  -1  -2    8115    1358   6427    1.98    0.07  1.0000
   3   1   2    7389     975   5783    1.98   -0.07  1.0000
  -5   1  -2  203229    2073 203283   -0.01    0.02  1.0000
   5  -1   2  210956    2169 211011   -0.01   -0.02  1.0000
  -5  -1  -2  214515    2299 214406    0.02    0.05  1.0000
   5   1   2  218500    2245 218390    0.02   -0.05  1.0000
  -7   1  -2   16972    1094  13770   -2.57    0.26  1.0000
   7   1   2   17126     805  13756   -2.69   -0.05  1.0000
  -7  -1  -2   18167     820  14691   -2.69    0.05  1.0000
   7  -1   2   17765    1067  14486   -2.57   -0.26  1.0000
   9  -1   2   43363    1135  39706    1.78   -0.20  1.0000
  -9  -1  -2   40559     930  37212    1.68    0.12  1.0000
  -9   1  -2   43715    1176  40043    1.78    0.20  1.0000
   9   1   2   43566     924  40094    1.68   -0.12  1.0000
  11  -1   2   23676     938  24141   -0.29   -0.07  1.0000
 -11   1  -2   26166     961  26655   -0.29    0.07  1.0000
  11   1   2   24666     934  25182   -0.32   -0.04  1.0000
 -11  -1  -2   25514     947  26038   -0.32    0.04  1.0000
 -13   1  -2   26003    1172  25118    0.54   -0.16  1.0000
 -13  -1  -2   28781    1169  27763    0.60    0.11  1.0000
  13   1   2   27075     839  26088    0.60   -0.11  1.0000
  13  -1   2   27067    1111  26164    0.54    0.16  1.0000
 -15  -1  -2   42398     915  43329   -0.44    0.08  1.0000
  15  -1   2   42769     870  43749   -0.46   -0.14  1.0000
 -15   1  -2   44357    1154  45355   -0.46    0.14  1.0000
  15   1   2   44181    1095  45131   -0.44   -0.08  1.0000
 -17  -1  -2    3614    1119   3447    0.28   -0.03  1.0000
  17  -1   2    3174     750   3037    0.25   -0.05  1.0000
  17   1   2    3427     761   3265    0.28    0.03  1.0000
 -17   1  -2    2389    1127   2270    0.25    0.05  1.0000
 -19   1  -2    3305    1311   3335   -0.05    0.00  1.0000
 -19  -1  -2    2199     915   2219   -0.04   -0.01  1.0000
  19  -1   2    3913     871   3945   -0.05    0.00  1.0000
  19   1   2    3462    1226   3487   -0.04    0.01  1.0000
  20  -2  -2    3376     848   3334   -0.09   -0.35  1.0000
  20   2  -2    2157     862   2131   -0.07   -0.37  1.0000
 -20   2   2    2389     881   2353   -0.09    0.35  1.0000
  18  -2  -2       4    1023  -1180   -0.18   -0.37  1.0000
 -18   2   2     589     757    569   -0.18    0.37  1.0000
  18   2  -2       3     716   -371   -0.11   -0.30  1.0000
 -18  -2   2       3    1069   -648   -0.11    0.30  1.0000
  16  -2  -2    1559     628   1550   -0.03   -0.19  1.0000
 -16   2   2    1573     926   1564   -0.03    0.19  1.0000
 -16  -2   2    3444     889   3392   -0.09    0.08  1.0000
  16   2  -2    1325     613   1292   -0.09   -0.08  1.0000
  14  -2  -2    2336     963   2201   -0.27    0.29  1.0000
  14   2  -2       2     963   -933   -0.28   -0.03  1.0000
 -14   2   2    2109     992   1981   -0.27   -0.29  1.0000
 -14  -2   2    1664     989   1553   -0.28    0.03  1.0000
 -12  -2   2    2779     788   2774    0.01   -0.01  1.0000
  12  -2  -2     191    1090    176    0.12   -0.13  1.0000
  12   2  -2     853    1091    850    0.01    0.01  1.0000
 -12   2   2    1515    1129   1474    0.12    0.13  1.0000
 -10  -2   2   10882     710   9795   -1.06   -0.03  1.0000
  10  -2  -2   11863     710  10708   -1.07    0.08  1.0000
  10   2  -2   11912     955  10774   -1.06    0.03  1.0000
 -10   2   2   12023     722  10860   -1.07   -0.08  1.0000
  -8  -2   2   11981    1027  14321    2.02   -0.18  1.0000
   8  -2  -2   10997     999  13194    1.97   -0.10  1.0000
   8   2  -2   11719     982  14034    2.02    0.18  1.0000
  -8   2   2   12860     787  15228    1.97    0.10  1.0000
   6   2  -2  221392    1802 210209   -2.38    0.16  1.0000
  -6  -2   2  219856    1811 208712   -2.38   -0.16  1.0000
   6  -2  -2  219201    1858 207533   -2.49    0.37  1.0000
  -6   2   2  225455    1863 213619   -2.49   -0.37  1.0000
  -4   2   2    3005    1162   4484    2.40   -0.01  1.0000
  -4  -2   2    3089    1145   4462    2.22   -0.02  1.0000
   4  -2  -2    2577     823   3957    2.40    0.01  1.0000
   4   2  -2    2566    1119   3829    2.22    0.02  1.0000
  -2   2   2  309013    2987 325707   -2.93   -0.03  1.0000
   2   2  -2  320844    2854 339885   -3.27   -0.08  1.0000
   2  -2  -2  339236    3191 356717   -2.93    0.03  1.0000
  -2  -2   2  322644    2888 341738   -3.27    0.08  1.0000
   0  -2  -2    2261    1710   2855    1.17   -0.02  1.0000
   0   2   2     966    1420   1366    1.17    0.02  1.0000
   0  -2   2     989    1489   1330    1.00   -0.07  1.0000
   0   2  -2    2078    1013   2562    1.00    0.07  1.0000
   2  -2   2   26728    1245  20402    4.08    0.12  1.0000
   2  -2   2   24213    1218  18213    4.08    0.12  1.0000
   2   2   2   25559    1726  19206    4.21    0.02  1.0000
   4   2   2   23107    1257  17828   -3.66    0.11  1.0000
  -4  -2  -2   22680    1305  17453   -3.66   -0.11  1.0000
   4  -2   2   22079    1255  17281   -3.39    0.01  1.0000
  -4   2  -2   22410    1273  17574   -3.39   -0.01  1.0000
  -6  -2  -2    9345     798   6418    3.27    0.07  1.0000
   6   2   2    8732     772   5912    3.27   -0.07  1.0000
  -6   2  -2    9164    1113   6424    3.09   -0.20  1.0000
   6  -2   2    7546    1070   5082    3.09    0.20  1.0000
   8   2   2   89836    1243  89125   -0.23   -0.01  1.0000
  -8  -2  -2   95131    1466  94399   -0.23    0.01  1.0000
  -8   2  -2   97338    1460  96086   -0.40   -0.28  1.0000
   8  -2   2   98131    1433  96874   -0.40    0.28  1.0000
  10  -2   2   63743     999  62178   -0.62    0.21  1.0000
  10   2   2   66532    1214  65395   -0.44    0.07  1.0000
 -10   2  -2   64511    1244  62936   -0.62   -0.21  1.0000
 -10  -2  -2   61861    1050  60765   -0.44   -0.07  1.0000
 -12   2  -2   22735    1223  22989   -0.17    0.15  1.0000
  12   2   2   22176     872  22550   -0.25    0.07  1.0000
 -12  -2  -2   22205    1220  22580   -0.25   -0.07  1.0000
  12  -2   2   22320    1195  22572   -0.17   -0.15  1.0000
  14  -2   2   18073    1029  18162    0.07   -0.14  1.0000
  14   2   2   15055     763  15062    0.00    0.26  1.0000
 -14   2  -2   16827     813  16913    0.07    0.14  1.0000
 -14  -2  -2   15307    1084  15314    0.00   -0.26  1.0000
  16  -2   2     455     756    487    0.11    0.24  1.0000
 -16  -2  -2       1    1146  -1287    0.07    0.14  1.0000
  16   2   2      57    1066     61    0.07   -0.14  1.0000
 -16   2  -2    1460     798   1517    0.11   -0.24  1.0000
 -18  -2  -2    2263     794   2242   -0.04   -0.02  1.0000
  18  -2   2    2772     771   2766   -0.01   -0.08  1.0000
  18   2   2    3936    1042   3909   -0.04    0.02  1.0000
 -18   2  -2    3766     789   3759   -0.01    0.08  1.0000
 -19   3   2    1811     747   1671    0.28   -0.40  1.0000
 -19  -3   2     457     758    392    0.25   -0.43  1.0000
  19  -3  -2     332     720    272    0.28    0.40  1.0000
  19   3  -2     965    1118    871    0.25    0.43  1.0000
  17  -3  -2   59473    1275  59425    0.00    0.42  1.0000
 -17   3   2   61521    1023  61473    0.00   -0.42  1.0000
  17   3  -2   61153    1283  60942   -0.08    0.14  1.0000
 -17  -3   2   58551    1025  58345   -0.08   -0.14  1.0000
 -15   3   2   60662     946  62121    0.57    0.24  1.0000
  15  -3  -2   60119     919  61571    0.57   -0.24  1.0000
  15   3  -2   60041     913  61634    0.64    0.03  1.0000
 -15  -3   2   59941     938  61532    0.64   -0.03  1.0000
  13  -3  -2   10220    1063  10580   -0.34   -0.07  1.0000
 -13  -3   2   11063    1074  11371   -0.29   -0.05  1.0000
  13   3  -2   10699     761  11002   -0.29    0.05  1.0000
 -13   3   2   11108     789  11483   -0.34    0.07  1.0000
 -11  -3   2  159592    1466 163887    1.05    0.04  1.0000
  11  -3  -2  163785    1469 167910    1.01    0.13  1.0000
  11   3  -2  161706    1294 166029    1.05   -0.04  1.0000
 -11   3   2  166369    1486 170526    1.01   -0.13  1.0000
   9  -3  -2   75550    1225  73109   -0.89    0.00  1.0000
   9   3  -2   70963     992  68514   -0.92   -0.04  1.0000
  -9   3   2   76704    1038  74244   -0.89    0.00  1.0000
  -9  -3   2   76841    1038  74291   -0.92    0.04  1.0000
   7  -3  -2  196390    1595 197127    0.16   -0.01  1.0000
  -7  -3   2  197167    1550 196879   -0.07    0.28  1.0000
   7   3  -2  198131    1548 197842   -0.07   -0.28  1.0000
  -7   3   2  188454    1571 189176    0.16    0.01  1.0000
   5  -3  -2  201929    1929 205310    0.73   -0.40  1.0000
   5   3  -2  197479    1843 200836    0.75    0.05  1.0000
  -5  -3   2  198034    1691 201396    0.75   -0.05  1.0000
  -5   3   2  204253    1798 207654    0.73    0.40  1.0000
   3  -3  -2   13432    1000  14901   -1.24    0.18  1.0000
   3   3  -2   15359    1298  16435   -0.84   -0.05  1.0000
  -3  -3   2   15866    1308  16959   -0.84    0.05  1.0000
  -3   3   2   13770    1049  15257   -1.24   -0.18  1.0000
   3   3   2    4834    1493   5798    1.33   -0.09  1.0000
   3  -3   2    4657     937   5425    1.11   -0.24  1.0000
  -3  -3  -2    5116    1314   6107    1.33    0.09  1.0000
   5   3   2  503065    3340 505473    0.33    0.01  1.0000
  -5   3  -2  478944    2984 480663    0.24   -0.07  1.0000
  -5  -3  -2  486526    3423 488894    0.33   -0.01  1.0000
   5  -3   2  475991    2741 477705    0.24    0.07  1.0000
  -7  -3  -2    2296     720   3616   -2.42   -0.16  1.0000
   7   3   2    1905     963   3120   -2.42    0.16  1.0000
   7  -3   2    2783    1007   4000   -2.15   -0.36  1.0000
  -7   3  -2    2034     741   3088   -2.15    0.36  1.0000
  -9  -3  -2   89447    1422  92683    1.06   -0.01  1.0000
   9   3   2   88267    1197  91482    1.06    0.01  1.0000
  -9   3  -2   84129    1191  88010    1.32    0.26  1.0000
   9  -3   2   88368    1178  92344    1.32   -0.26  1.0000
  11  -3   2   20752    1210  20503   -0.17   -0.04  1.0000
  11   3   2   23463    1197  23069   -0.26    0.01  1.0000
 -11   3  -2   20892    1249  20642   -0.17    0.04  1.0000
 -11  -3  -2   21246    1239  20871   -0.26   -0.01  1.0000
  13   3   2   76754    1290  78464    0.62   -0.34  1.0000
 -13  -3  -2   77766    1351  79487    0.62    0.34  1.0000
  13  -3   2   77661    1055  78996    0.46    0.34  1.0000
 -13   3  -2   81204    1346  82569    0.46   -0.34  1.0000
 -15  -3  -2   40867    1134  39983   -0.44   -0.02  1.0000
  15  -3   2   42765    1080  41721   -0.50   -0.11  1.0000
  15   3   2   37164     845  36321   -0.44    0.02  1.0000
 -15   3  -2   36517     888  35553   -0.50    0.11  1.0000
  17  -3   2    7387     789   7486    0.12   -0.09  1.0000
 -17   3  -2    8447    1126   8553    0.12    0.09  1.0000
  17   3   2    7411     772   7557    0.16    0.10  1.0000
 -17  -3  -2    6131    1136   6264    0.16   -0.10  1.0000
  19   3   2   16543     974  16504   -0.03    0.01  1.0000
  19  -3   2   19873    1312  19831   -0.03    0.02  1.0000
 -19  -3  -2   16761    1039  16722   -0.03   -0.01  1.0000
 -19   3  -2   14990    1387  14953   -0.03   -0.02  1.0000
  18   4  -2     817     721    867   -0.05   -0.36  1.0000
 -18   4   2       9     775    -73   -0.21    0.57  1.0000
  18  -4  -2       9    1042   -431   -0.21   -0.57  1.0000
 -18  -4   2    1096    1068   1154   -0.05    0.36  1.0000
  16   4  -2    4386     892   4135   -0.38    0.06  1.0000
 -16   4   2    3353     672   3175   -0.31    0.05  1.0000
  16  -4  -2    6143     886   5901   -0.31   -0.05  1.0000
 -16  -4   2    3980     659   3741   -0.38   -0.06  1.0000
  14  -4  -2   18059     771  17529   -0.37    0.31  1.0000
  14   4  -2   15901     737  15511   -0.32   -0.13  1.0000
 -14   4   2   19649    1056  19096   -0.37   -0.31  1.0000
 -14  -4   2   20097     789  19658   -0.32    0.13  1.0000
 -12  -4   2   16143     858  15926   -0.16   -0.11  1.0000
  12   4  -2   16561    1129  16341   -0.16    0.11  1.0000
  12  -4  -2   18653    1144  18625   -0.03   -0.20  1.0000
 -12   4   2   16205     879  16178   -0.03    0.20  1.0000
 -10  -4   2   87544    1053  86068   -0.50    0.09  1.0000
 -10   4   2   93597    1103  91833   -0.57    0.02  1.0000
  10   4  -2   92342    1063  90826   -0.50   -0.09  1.0000
  10  -4  -2   90628    1074  88892   -0.57   -0.02  1.0000
   8  -4  -2  426512    2247 434945    1.27   -0.16  1.0000
  -8  -4   2  435531    2215 445143    1.44   -0.26  1.0000
   8   4  -2  403692    2017 412947    1.44    0.26  1.0000
  -8   4   2  423579    2136 431984    1.27    0.16  1.0000
   6  -4  -2      34     984    123   -1.35    0.38  1.0000
  -6  -4   2      72     693    181   -1.06    0.01  1.0000
   6   4  -2     104     686    232   -1.06   -0.01  1.0000
  -6   4   2     206    1014    411   -1.35   -0.38  1.0000
   4  -4  -2  120453    1751 124764    1.22   -0.03  1.0000
   4   4  -2  112258    1621 115580    0.98    0.04  1.0000
  -4  -4   2  110321    1420 113615    0.98   -0.04  1.0000
  -4   4   2  100472    1494 104413    1.22    0.03  1.0000
   2  -4  -2  353965    3027 342686   -1.89    0.09  1.0000
   2   4  -2  366089    2534 351651   -2.38   -0.11  1.0000
  -2  -4   2  379296    2576 364598   -2.38    0.11  1.0000
  -2   4   2  399219    3381 387235   -1.89   -0.09  1.0000
  -2  -4  -2   20591    2483  25492    3.19   -0.19  1.0000
   2  -4   2   23604    1528  28779    3.15    0.28  1.0000
   2   4   2   20498    2434  25389    3.19    0.19  1.0000
  -4  -4  -2    5478    1152   7610   -2.62   -0.08  1.0000
   4   4   2    5731    1120   7908   -2.62    0.08  1.0000
   4  -4   2    5258     846   6970   -2.18   -0.03  1.0000
  -6  -4  -2  197239    2170 206665    2.08    0.19  1.0000
   6   4   2  198889    2115 208353    2.08   -0.19  1.0000
  -6   4  -2  179823    1745 187727    1.82   -0.15  1.0000
   6  -4   2  196289    1933 204543    1.82    0.15  1.0000
  -8   4  -2  189170    1762 189703    0.11   -0.37  1.0000
   8   4   2  200716    1844 202180    0.33   -0.15  1.0000
   8  -4   2  185458    1557 185986    0.11    0.37  1.0000
  -8  -4  -2  193474    1868 194912    0.33    0.15  1.0000
  10   4   2   30727     843  31017   -0.17   -0.06  1.0000
 -10  -4  -2   31856    1087  32151   -0.17    0.06  1.0000
 -10   4  -2   29568    1096  30433   -0.49   -0.16  1.0000
  10  -4   2   32657    1077  33566   -0.49    0.16  1.0000
 -12   4  -2  226023    1790 225045   -0.20    0.19  1.0000
  12  -4   2  214479    1518 213526   -0.20   -0.19  1.0000
  12   4   2  207315    1563 205892   -0.31    0.16  1.0000
 -12  -4  -2  218886    1628 217424   -0.31   -0.16  1.0000
  14  -4   2   20777     800  20854    0.07   -0.28  1.0000
  14   4   2   24117    1024  24049   -0.07    0.36  1.0000
 -14  -4  -2   23512    1077  23445   -0.07   -0.36  1.0000
 -14   4  -2   22232    1102  22312    0.07    0.28  1.0000
  16  -4   2    1464     780   1366    0.29    0.29  1.0000
 -16   4  -2    1176    1148   1088    0.29   -0.29  1.0000
 -16  -4  -2     313    1131    265    0.25    0.29  1.0000
  16   4   2    2427     759   2293    0.25   -0.29  1.0000
 -18  -4  -2   26870    1245  26803   -0.04   -0.07  1.0000
 -18   4  -2   28705     942  28599   -0.06    0.13  1.0000
  18   4   2   30474    1192  30403   -0.04    0.07  1.0000
  18  -4   2   28863    1177  28757   -0.06   -0.13  1.0000
  19   5  -2    2728    1214   2651    0.17    0.58  1.0000
  19  -5  -2     713    1233    655    0.23    0.62  1.0000
 -19  -5   2    2175    1265   2105    0.17   -0.58  1.0000
 -19   5   2    1510     916   1430    0.23   -0.62  1.0000
  17  -5  -2    3648    1071   3771    0.21    0.38  1.0000
 -17   5   2    1566    1110   1646    0.21   -0.38  1.0000
  17   5  -2    3811     760   3865    0.09   -0.01  1.0000
 -17  -5   2    2745     787   2791    0.09    0.01  1.0000
 -15   5   2    8886     699   8356    0.57    0.31  1.0000
  15   5  -2    8184     686   7645    0.60    0.08  1.0000
 -15  -5   2    9648     952   9062    0.60   -0.08  1.0000
  15  -5  -2    9789     943   9232    0.57   -0.31  1.0000
  13   5  -2     985    1003   1014    0.09   -0.04  1.0000
 -13  -5   2    1973    1015   2013    0.09    0.04  1.0000
 -13   5   2    2833     724   2883    0.09    0.01  1.0000
  13  -5  -2    1593    1014   1631    0.09   -0.01  1.0000
 -11  -5   2   18589     734  19233    0.46    0.01  1.0000
  11   5  -2   20966     870  21649    0.46   -0.01  1.0000
  11  -5  -2   20730     872  21399    0.46    0.23  1.0000
 -11   5   2   19778     986  20431    0.46   -0.23  1.0000
  -9  -5   2   15377     997  16237   -0.68    0.00  1.0000
   9   5  -2   14299     981  15128   -0.68    0.00  1.0000
   9  -5  -2   16035     749  16780   -0.57    0.05  1.0000
  -9   5   2   15409     770  16140   -0.57   -0.05  1.0000
   7  -5  -2   60592    1065  60242   -0.14    0.02  1.0000
  -7  -5   2   64012    1023  62475   -0.61    0.22  1.0000
   7   5  -2   60257    1008  58766   -0.61   -0.22  1.0000
  -7   5   2   62336    1072  61981   -0.14   -0.02  1.0000
   5   5  -2   71664    1345  72072    0.15    0.16  1.0000
  -5   5   2   73506    1440  74063    0.20    0.38  1.0000
   5  -5  -2   73146    1411  73701    0.20   -0.38  1.0000
  -5  -5   2   75819    1366  76238    0.15   -0.16  1.0000
   3  -5  -2   50031    1498  49842    0.08    0.23  1.0000
   3   5  -2   49944    1123  48853    0.48   -0.08  1.0000
  -3  -5   2   49895    1410  48804    0.48    0.08  1.0000
  -3   5   2   49592    1525  49403    0.08   -0.23  1.0000
   1   5  -2   77246    1422  73442    1.37    0.05  1.0000
  -1  -5   2   80974    1713  77078    1.37   -0.05  1.0000
  -1   5   2   78762    2127  75928    1.01    0.30  1.0000
   1  -5  -2   75212    2031  72443    1.01   -0.30  1.0000
   1  -5   2   32187    1589  38132   -3.13    0.09  1.0000
   3  -5   2   47622    1210  47753   -0.06   -0.34  1.0000
   3   5   2   48670    1943  47981    0.31   -0.12  1.0000
  -3  -5  -2   48366    1974  47679    0.31    0.12  1.0000
   5   5   2    2265    1006   2641    0.75    0.05  1.0000
  -5   5  -2    1410     801   1676    0.66   -0.13  1.0000
   5  -5   2    1563     763   1842    0.66    0.13  1.0000
  -5  -5  -2    1627    1028   1948    0.75   -0.05  1.0000
   7   5   2     127     669    145   -1.67    0.23  1.0000
  -7   5  -2      55    1019   -609   -1.43    0.33  1.0000
   7  -5   2      55     691   -145   -1.43   -0.33  1.0000
  -7  -5  -2     145     956    172   -1.67   -0.23  1.0000
   9  -5   2   13338     751  13896    0.48   -0.30  1.0000
   9   5   2   15004     993  15215    0.16    0.16  1.0000
  -9   5  -2   11559     756  12078    0.48    0.30  1.0000
  -9  -5  -2   13990    1030  14194    0.16   -0.16  1.0000
  11   5   2    5341    1105   5317   -0.03    0.05  1.0000
 -11  -5  -2    5653    1153   5628   -0.03   -0.05  1.0000
 -11   5  -2    3939     840   4020    0.13   -0.04  1.0000
  11  -5   2    6570    1134   6675    0.13    0.04  1.0000
  13   5   2   14435     767  13815    0.52   -0.48  1.0000
 -13   5  -2   15916    1106  15530    0.31   -0.35  1.0000
 -13  -5  -2   17680    1084  16994    0.52    0.48  1.0000
  13  -5   2   17287    1050  16885    0.31    0.35  1.0000
  15  -5   2   20796     744  20135   -0.46   -0.05  1.0000
 -15   5  -2   21708    1044  21033   -0.46    0.05  1.0000
 -15  -5  -2   19310     789  18822   -0.35   -0.07  1.0000
  15   5   2   18840     757  18358   -0.35    0.07  1.0000
  17  -5   2     596    1044    588   -0.03   -0.08  1.0000
 -17   5  -2     191    1109    187   -0.03    0.08  1.0000
  17   5   2    2860    1025   2840   -0.05    0.11  1.0000
 -17  -5  -2       0    1102   -941   -0.05   -0.11  1.0000
 -19  -5  -2    7032    1309   7078   -0.05    0.00  1.0000
 -19   5  -2    7078     956   7084   -0.01   -0.05  1.0000
  19  -5   2    5676     913   5681   -0.01    0.05  1.0000
  19   5   2    6751     891   6796   -0.05    0.00  1.0000
 -18  -6   2     603     765    591    0.00    0.34  1.0000
  18  -6  -2      14    1032   -661   -0.19   -0.72  1.0000
  18   6  -2       3    1041   -751    0.00   -0.34  1.0000
 -18   6   2    2176    1074   2061   -0.19    0.72  1.0000
 -16   6   2   22577     767  23180   -0.39   -0.13  1.0000
  16  -6  -2   20767    1083  21345   -0.39    0.13  1.0000
  16   6  -2   23483    1053  24146   -0.42    0.12  1.0000
 -16  -6   2   16081     750  16631   -0.42   -0.12  1.0000
  14   6  -2    6416     691   6147   -0.33   -0.13  1.0000
 -14  -6   2    6357     709   6089   -0.33    0.13  1.0000
  14  -6  -2    6010     971   5676   -0.45    0.20  1.0000
 -14   6   2    7123     727   6759   -0.45   -0.20  1.0000
  12  -6  -2  107803    1173 108641   -0.26   -0.22  1.0000
  12   6  -2  113898    1179 115025   -0.32    0.21  1.0000
 -12  -6   2  112889    1176 114011   -0.32   -0.21  1.0000
 -12   6   2  109216    1191 110059   -0.26    0.22  1.0000
  10  -6  -2   44181     875  43928    0.12   -0.11  1.0000
  10   6  -2   41402    1067  40917    0.23   -0.18  1.0000
 -10  -6   2   43162    1073  42667    0.23    0.18  1.0000
 -10   6   2   44416     887  44162    0.12    0.11  1.0000
   8  -6  -2    1057     686    880    0.54   -0.15  1.0000
  -8  -6   2     432     659    285    0.85   -0.24  1.0000
  -8   6   2    2214     696   1954    0.54    0.15  1.0000
   8   6  -2    1842     650   1528    0.85    0.24  1.0000
   6  -6  -2   18766    1107  18356    0.32    0.32  1.0000
   6   6  -2   18399     798  17353    0.77   -0.14  1.0000
  -6   6   2   20343    1129  19916    0.32   -0.32  1.0000
  -6  -6   2   19169     808  18101    0.77    0.14  1.0000
   4  -6  -2    1813     749   1647   -0.39   -0.08  1.0000
   4   6  -2    2507     724   2231   -0.59    0.09  1.0000
  -4  -6   2    2231     745   1971   -0.59   -0.09  1.0000
  -4   6   2    2910    1088   2699   -0.39    0.08  1.0000
  -2  -6   2  232207    1999 237187   -1.02    0.13  1.0000
   2   6  -2  246211    2048 251339   -1.02   -0.13  1.0000
  -2   6   2  243038    2552 245951   -0.58   -0.14  1.0000
   2  -6  -2  264737    2740 267777   -0.58    0.14  1.0000
   0   6  -2  189483    1954 194491    1.12    0.26  1.0000
   0  -6   2  177068    1913 181910    1.12   -0.26  1.0000
   0  -6  -2  191254    3506 196596    1.20   -0.05  1.0000
   2  -6   2     622     852    257    1.75    0.32  1.0000
  -2  -6  -2     630    1336    293    1.54   -0.35  1.0000
   2   6   2     977    1436    542    1.54    0.35  1.0000
  -4  -6  -2   26612    1347  28368   -1.05   -0.02  1.0000
   4  -6   2   27258     997  28357   -0.65    0.02  1.0000
   4   6   2   25870    1334  27602   -1.05    0.02  1.0000
   6   6   2   14773    1079  14351    0.35   -0.12  1.0000
  -6  -6  -2   14113     843  13700    0.35    0.12  1.0000
   6  -6   2   14974    1118  14799    0.14    0.03  1.0000
  -6   6  -2   13914     845  13745    0.14   -0.03  1.0000
  -8   6  -2    8451    1033   7760    0.73   -0.42  1.0000
   8  -6   2    8185     997   7505    0.73    0.42  1.0000
   8   6   2    8074     972   7335    0.86   -0.24  1.0000
  -8  -6  -2    7862     993   7133    0.86    0.24  1.0000
 -10   6  -2   10051     729  10425   -0.37   -0.06  1.0000
  10   6   2   12433     712  12408    0.04   -0.20  1.0000
 -10  -6  -2   12951     739  12926    0.04    0.20  1.0000
  10  -6   2   12180     977  12591   -0.37    0.06  1.0000
  12  -6   2   22338    1150  22769   -0.28   -0.16  1.0000
 -12   6  -2   20878    1208  21294   -0.28    0.16  1.0000
  12   6   2   19853    1128  20393   -0.39    0.23  1.0000
 -12  -6  -2   22157    1173  22728   -0.39   -0.23  1.0000
  14  -6   2   14432     998  14352    0.08   -0.30  1.0000
 -14   6  -2   14421     763  14341    0.08    0.30  1.0000
  14   6   2   12810     738  12914   -0.11    0.40  1.0000
 -14  -6  -2   14571     764  14682   -0.11   -0.40  1.0000
  16  -6   2    2054    1085   1873    0.38    0.26  1.0000
 -16  -6  -2    1797     794   1674    0.34    0.30  1.0000
 -16   6  -2     255    1147    193    0.38   -0.26  1.0000
  16   6   2     647    1066    573    0.34   -0.30  1.0000
  18  -6   2       1    1050   -422   -0.07   -0.14  1.0000
 -18  -6  -2     588    1075    566    0.04   -0.10  1.0000
  18   6   2     716     725    692    0.04    0.10  1.0000
 -18   6  -2       1    1099   -731   -0.07    0.14  1.0000
  19  -7  -2    1196     850   1461    0.17    0.71  1.0000
 -19  -7   2    1124     873   1337    0.11   -0.60  1.0000
 -19   7   2    1011     898   1256    0.17   -0.71  1.0000
  19   7  -2    1002     866   1204    0.11    0.60  1.0000
  17  -7  -2   22951    1155  22591    0.26    0.27  1.0000
  17   7  -2   23140     843  22931    0.13   -0.12  1.0000
 -17   7   2   22933     881  22573    0.26   -0.27  1.0000
 -17  -7   2   18016     891  17831    0.13    0.12  1.0000
 -15   7   2   10412     724  10059    0.32    0.30  1.0000
  15  -7  -2   12606     919  12218    0.32   -0.30  1.0000
 -15  -7   2    9747     696   9466    0.30   -0.13  1.0000
  15   7  -2   12262     679  11947    0.30    0.13  1.0000
 -13  -7   2   24794     811  23953    0.52    0.17  1.0000
  13  -7  -2   26624     824  25651    0.60    0.08  1.0000
  13   7  -2   25874     795  25014    0.52   -0.17  1.0000
 -13   7   2   24323     840  23393    0.60   -0.08  1.0000
  11  -7  -2   97706    1422  98278   -0.17    0.22  1.0000
 -11  -7   2   94106    1135  94773   -0.21   -0.01  1.0000
 -11   7   2   95200    1183  95765   -0.17   -0.22  1.0000
  11   7  -2   97789    1130  98469   -0.21    0.01  1.0000
  -9  -7   2    1947     654   2143   -0.44   -0.03  1.0000
   9  -7  -2    2294     666   2463   -0.33    0.08  1.0000
  -9   7   2      56     964     85   -0.33   -0.08  1.0000
   9   7  -2     866     662    999   -0.44    0.03  1.0000
  -7   7   2   39299     952  40913   -0.80   -0.03  1.0000
   7  -7  -2   38701     928  40303   -0.80    0.03  1.0000
  -7  -7   2   36933    1127  39711   -1.41    0.08  1.0000
   7   7  -2   36992    1117  39772   -1.41   -0.08  1.0000
   5  -7  -2   56089    1328  57095   -0.43   -0.25  1.0000
   5   7  -2   53591    1239  54744   -0.48    0.13  1.0000
  -5  -7   2   57257    1256  58449   -0.48   -0.13  1.0000
  -5   7   2   56560    1368  57570   -0.43    0.25  1.0000
  -3   7   2    8895    1185  10345    1.45   -0.20  1.0000
   3   7  -2    8206     806   9843    1.72   -0.07  1.0000
   3  -7  -2    8032    1147   9412    1.45    0.20  1.0000
  -3  -7   2    8477    1117  10139    1.72    0.07  1.0000
   1  -7  -2  439774    3779 449684   -1.48   -0.32  1.0000
   1   7  -2  427631    2572 435399   -1.17    0.00  1.0000
  -1  -7   2  447041    2777 454983   -1.17    0.00  1.0000
  -1  -7  -2   13522    1473  13063   -0.44    0.44  1.0000
   1  -7   2   14575    1274  13781   -0.65    0.12  1.0000
  -1  -7  -2   13894    1596  13429   -0.44    0.44  1.0000
   3  -7   2    2312    1097   1916   -1.09   -0.34  1.0000
  -3  -7  -2    1825    1022   1567   -0.71    0.10  1.0000
   3   7   2    2027    1065   1754   -0.71   -0.10  1.0000
  -5  -7  -2   13276    1117  12184    0.96    0.02  1.0000
   5  -7   2   13706    1123  12574    0.97    0.11  1.0000
   5   7   2   12521    1100  11461    0.96   -0.02  1.0000
  -7  -7  -2     296     666    275   -0.54   -0.13  1.0000
   7   7   2     193     939    175   -0.54    0.13  1.0000
   7  -7   2      38     693     49   -0.48   -0.23  1.0000
  -7   7  -2      17     727     22   -0.48    0.23  1.0000
  -9   7  -2   22799     830  23537   -0.46    0.33  1.0000
   9   7   2   22149    1049  23221   -0.73    0.31  1.0000
   9  -7   2   23633    1048  24385   -0.46   -0.33  1.0000
  -9  -7  -2   21512     833  22569   -0.73   -0.31  1.0000
 -11  -7  -2    6650    1150   6364    0.35   -0.06  1.0000
  11   7   2    5857    1110   5588    0.35    0.06  1.0000
 -11   7  -2    7321    1195   6822    0.57   -0.13  1.0000
  11  -7   2    7939     819   7419    0.57    0.13  1.0000
  13   7   2   40159     903  39625    0.29   -0.52  1.0000
 -13  -7  -2   39672     930  39141    0.29    0.52  1.0000
 -13   7  -2   37081     910  36979    0.04   -0.24  1.0000
  13  -7   2   41496    1150  41388    0.04    0.24  1.0000
  15  -7   2   37312    1079  37840   -0.27   -0.01  1.0000
 -15   7  -2   36697     880  37220   -0.27    0.01  1.0000
  15   7   2   40401    1069  40673   -0.14    0.03  1.0000
 -15  -7  -2   37475     883  37737   -0.14   -0.03  1.0000
  17   7   2   14362     821  14688   -0.27    0.07  1.0000
  17  -7   2   17434    1123  17674   -0.17   -0.10  1.0000
 -17   7  -2   16056    1172  16287   -0.17    0.10  1.0000
 -17  -7  -2   13979    1160  14301   -0.27   -0.07  1.0000
  19  -7   2      10     848      8   -0.03    0.06  1.0000
 -19  -7  -2     858     882    863   -0.11    0.01  1.0000
  19   7   2       0    1200  -3082   -0.11   -0.01  1.0000
 -19   7  -2       0     898   -210   -0.03   -0.06  1.0000
 -18  -8   2    1274     759   1284   -0.05    0.21  1.0000
  18   8  -2    2136     738   2149   -0.05   -0.21  1.0000
  18  -8  -2    2713     745   2792   -0.19   -0.70  1.0000
 -18   8   2    1249    1111   1298   -0.19    0.70  1.0000
  16  -8  -2       2    1089  -1384   -0.15    0.24  1.0000
 -16  -8   2       1     777  -1681   -0.17   -0.09  1.0000
  16   8  -2     481     762    520   -0.17    0.09  1.0000
 -16   8   2       2     789   -666   -0.15   -0.24  1.0000
 -14   8   2   90281    1080  91727   -0.47   -0.05  1.0000
 -14  -8   2   93389    1065  94339   -0.31    0.07  1.0000
  14  -8  -2   92118    1061  93579   -0.47    0.05  1.0000
  14   8  -2   95101    1053  96060   -0.31   -0.07  1.0000
 -12  -8   2   17436     826  16863   -0.44   -0.24  1.0000
  12   8  -2   19206     823  18605   -0.44    0.24  1.0000
 -12   8   2   20227     867  19583   -0.45    0.17  1.0000
  12  -8  -2   21205    1122  20545   -0.45   -0.17  1.0000
 -10  -8   2   43494    1060  41741    0.83    0.18  1.0000
 -10   8   2   42217    1099  40600    0.78    0.11  1.0000
  10  -8  -2   40240     844  38661    0.78   -0.11  1.0000
  10   8  -2   42733    1051  40996    0.83   -0.18  1.0000
   8  -8  -2  230116    1759 229485    0.13   -0.11  1.0000
  -8  -8   2  230354    1689 228196    0.45   -0.11  1.0000
  -8   8   2  234720    1613 234082    0.13    0.11  1.0000
   8   8  -2  221851    1517 219734    0.45    0.11  1.0000
   6   8  -2   93125    1177 101120    2.54   -0.17  1.0000
  -6   8   2  101329    1305 108185    2.09   -0.15  1.0000
  -6  -8   2   97813    1212 106002    2.54    0.17  1.0000
   6  -8  -2   95167    1263 101815    2.09    0.15  1.0000
   4   8  -2   49147    1036  53616   -1.94    0.14  1.0000
  -4   8   2   51491    1404  55585   -1.75    0.09  1.0000
   4  -8  -2   52088    1376  56205   -1.75   -0.09  1.0000
  -4  -8   2   47420    1281  51811   -1.94   -0.14  1.0000
   2   8  -2   30084    1204  29208    0.50   -0.13  1.0000
  -2   8   2   30883    1384  29508    0.79   -0.15  1.0000
  -2  -8   2   30188     954  29311    0.50    0.13  1.0000
   2  -8  -2   30258    1317  28897    0.79    0.15  1.0000
   0  -8   2    1650     820   2151    1.12   -0.25  1.0000
   0  -8  -2    2120    1172   2671    1.12   -0.07  1.0000
   0  -8  -2    2122    1171   2674    1.12   -0.07  1.0000
   0   8  -2    2135    1141   2700    1.12    0.25  1.0000
   2  -8   2   35106    1056  35001    0.04    0.22  1.0000
  -2  -8  -2   33291    1674  33889   -0.34   -0.33  1.0000
   2   8   2   32729    1571  33322   -0.34    0.33  1.0000
   4  -8   2   52012    1351  53978    0.85    0.11  1.0000
  -4  -8  -2   52145    1498  53817    0.72    0.01  1.0000
   4   8   2   49172    1499  50796    0.72   -0.01  1.0000
  -6  -8  -2    6693     756   7809   -1.31   -0.12  1.0000
   6  -8   2    7174     760   8448   -1.42   -0.07  1.0000
   6   8   2    6230     755   7308   -1.31    0.12  1.0000
  -8  -8  -2   76605    1359  73360    1.18    0.28  1.0000
   8  -8   2   77465    1078  73994    1.23    0.44  1.0000
  -8   8  -2   76925    1323  73466    1.23   -0.44  1.0000
   8   8   2   79902    1350  76588    1.18   -0.28  1.0000
 -10   8  -2   19848    1267  19425   -0.30    0.01  1.0000
 -10  -8  -2   19509    1209  19698    0.13    0.28  1.0000
  10  -8   2   20186    1222  19759   -0.30   -0.01  1.0000
  10   8   2   20164    1192  20357    0.13   -0.28  1.0000
  12  -8   2   94076    1368  95184   -0.35   -0.10  1.0000
 -12   8  -2   92343    1390  93441   -0.35    0.10  1.0000
  12   8   2   86552    1151  87850   -0.44    0.28  1.0000
 -12  -8  -2   89341    1171  90660   -0.44   -0.28  1.0000
  14  -8   2   15624     732  15490    0.12   -0.23  1.0000
 -14   8  -2   13309     755  13185    0.12    0.23  1.0000
  14   8   2   15088     982  15180   -0.09    0.40  1.0000
 -14  -8  -2   13513     762  13600   -0.09   -0.40  1.0000
  16  -8   2    5209    1095   5431    0.31    0.22  1.0000
 -16  -8  -2    4880     806   5088    0.28    0.18  1.0000
  16   8   2    6495    1069   6734    0.28   -0.18  1.0000
 -16   8  -2    5451     833   5678    0.31   -0.22  1.0000
 -18   8  -2   42111    1300  42016    0.05    0.06  1.0000
  18   8   2   44128    1335  43679    0.21    0.09  1.0000
 -18  -8  -2   37745    1034  37330    0.21   -0.09  1.0000
  18  -8   2   40244    1343  40151    0.05   -0.06  1.0000
  19  -9  -2    5324    1275   5440    0.17    0.58  1.0000
  19   9  -2    8373     884   8488    0.13    0.46  1.0000
 -19   9   2    8208    1296   8354    0.17   -0.58  1.0000
 -19  -9   2    5911     897   6007    0.13   -0.46  1.0000
 -17  -9   2    3382    1078   3294    0.15    0.17  1.0000
  17  -9  -2    4542     753   4400    0.21    0.18  1.0000
 -17   9   2    2626    1130   2518    0.21   -0.18  1.0000
  17   9  -2    3487    1065   3398    0.15   -0.17  1.0000
 -15  -9   2    2549     645   2486   -0.12   -0.14  1.0000
  15  -9  -2    3451     888   3420   -0.07   -0.22  1.0000
  15   9  -2    1622     639   1572   -0.12    0.14  1.0000
 -15   9   2    1645     678   1623   -0.07    0.22  1.0000
 -13  -9   2   36967    1109  38723    0.89    0.23  1.0000
  13  -9  -2   36942    1113  38924    1.01    0.12  1.0000
 -13   9   2   34005     879  35907    1.01   -0.12  1.0000
  13   9  -2   35870    1087  37600    0.89   -0.23  1.0000
  11  -9  -2   37789     953  39164   -0.69    0.13  1.0000
 -11  -9   2   35969     948  37371   -0.72   -0.03  1.0000
 -11   9   2   37803     978  39179   -0.69   -0.13  1.0000
  11   9  -2   37110     936  38534   -0.72    0.03  1.0000
   9  -9  -2   12038     974  11803   -0.21    0.05  1.0000
  -9  -9   2   12511     963  12284   -0.20   -0.06  1.0000
  -9   9   2   12632    1021  12392   -0.21   -0.05  1.0000
   9   9  -2   12585     711  12357   -0.20    0.06  1.0000
   7   9  -2   11731     975   9453   -2.19    0.06  1.0000
  -7   9   2   11545     754   9829   -1.64   -0.08  1.0000
  -7  -9   2   13854     977  11368   -2.19   -0.06  1.0000
   7  -9  -2   11181    1029   9493   -1.64    0.08  1.0000
  -5  -9   2    2273     722   1818   -1.00   -0.01  1.0000
   5   9  -2    2673     722   2178   -1.00    0.01  1.0000
  -5   9   2    2518    1062   2013   -1.06    0.07  1.0000
   5  -9  -2    2743    1054   2214   -1.06   -0.07  1.0000
  -3  -9   2   29965     945  34227    2.35    0.02  1.0000
  -3   9   2   28997    1072  32906    2.20   -0.09  1.0000
   3   9  -2   27562     928  31655    2.35   -0.02  1.0000
   3  -9  -2   30426    1278  34427    2.20    0.09  1.0000
  -1  -9   2   25693     890  20688   -3.25    0.00  1.0000
   1  -9  -2   25524    1284  20161   -3.51   -0.21  1.0000
   1   9  -2   24775     883  19865   -3.25    0.00  1.0000
  -1  -9  -2   52611    1686  57272    1.97    0.33  1.0000
   1  -9   2   56115    1170  60139    1.65    0.08  1.0000
   3  -9   2   24778     940  22296   -1.59   -0.25  1.0000
   3   9   2   24505    1281  22342   -1.40    0.01  1.0000
   3  -9   2   25037     917  22542   -1.59   -0.25  1.0000
  -3  -9  -2   23702    1222  21576   -1.40   -0.01  1.0000
   5   9   2   25939    1186  24754    0.74   -0.20  1.0000
  -5  -9  -2   26584    1172  25384    0.74    0.20  1.0000
   5  -9   2   25520     898  24065    0.91    0.03  1.0000
   7   9   2   91578    1509  93392    0.59   -0.02  1.0000
  -7  -9  -2   91061    1322  92870    0.59    0.02  1.0000
   7  -9   2   93132    1195  94527    0.45   -0.13  1.0000
  -9   9  -2    1011     963   1454   -1.26    0.35  1.0000
   9  -9   2      32     940      1   -1.26   -0.35  1.0000
   9   9   2     292     630    598   -1.43    0.42  1.0000
  -9  -9  -2     470     656    844   -1.43   -0.42  1.0000
 -11   9  -2   30259    1254  28530    1.00   -0.15  1.0000
  11   9   2   34564    1194  33210    0.73    0.03  1.0000
  11  -9   2   33330    1211  31514    1.00    0.15  1.0000
 -11  -9  -2   34317    1229  32968    0.73   -0.03  1.0000
 -13  -9  -2   61887    1267  61831   -0.02    0.49  1.0000
 -13   9  -2   60054    1012  59427   -0.26   -0.12  1.0000
  13   9   2   58218     988  58164   -0.02   -0.49  1.0000
  13  -9   2   62852     974  62210   -0.26    0.12  1.0000
  15   9   2    3779     905   3706    0.12   -0.08  1.0000
 -15   9  -2    3610     949   3603    0.01   -0.02  1.0000
 -15  -9  -2    4720     938   4638    0.12    0.08  1.0000
  15  -9   2    3600     653   3593    0.01    0.02  1.0000
 -17   9  -2    2762    1132   2570   -0.36    0.15  1.0000
  17  -9   2    2766    1079   2574   -0.36   -0.15  1.0000
  17   9   2    2462     772   2237   -0.46    0.04  1.0000
 -17  -9  -2    2269    1112   2053   -0.46   -0.04  1.0000
  18  10  -2    1182    1030   1103   -0.24   -0.07  1.0000
  18 -10  -2    2524    1038   2420   -0.29   -0.51  1.0000
 -18 -10   2    1330     764   1246   -0.24    0.07  1.0000
 -18  10   2    3290     755   3172   -0.29    0.51  1.0000
 -16 -10   2   36823    1227  37019    0.10   -0.04  1.0000
  16  10  -2   37000     919  37197    0.10    0.04  1.0000
  16 -10  -2   38171     912  38400    0.12    0.18  1.0000
 -16  10   2   37760    1267  37988    0.12   -0.18  1.0000
  14  10  -2   14847     714  14499   -0.28    0.02  1.0000
  14 -10  -2   13800     726  13286   -0.44   -0.03  1.0000
 -14  10   2   14158    1029  13638   -0.44    0.03  1.0000
 -14 -10   2   13939     730  13602   -0.28   -0.02  1.0000
 -12  10   2   35920     916  34891   -0.55    0.11  1.0000
 -12 -10   2   34682     866  33771   -0.48   -0.16  1.0000
  12 -10  -2   36939     884  35895   -0.55   -0.11  1.0000
  12  10  -2   34929    1148  34015   -0.48    0.16  1.0000
  10  10  -2   98642    1412 102146    1.09   -0.12  1.0000
  10 -10  -2   91388    1173  95017    1.17   -0.05  1.0000
 -10 -10   2   90414    1141  93770    1.09    0.12  1.0000
 -10  10   2   94816    1211  98512    1.17    0.05  1.0000
  -8  10   2  251112    1840 251404    0.06    0.06  1.0000
   8 -10  -2  240482    1638 240768    0.06   -0.06  1.0000
  -8 -10   2  242136    1725 243380    0.25    0.05  1.0000
   8  10  -2  246284    1703 247539    0.25   -0.05  1.0000
  -6  10   2  141498    1467 154950    3.45    0.08  1.0000
  -6 -10   2  140366    1532 154787    3.71    0.09  1.0000
   6  10  -2  144400    1524 159022    3.71   -0.09  1.0000
   6 -10  -2  141595    1475 155052    3.45   -0.08  1.0000
   4  10  -2   21438     814  17819   -2.55    0.10  1.0000
  -4  10   2   20533     882  17320   -2.32    0.03  1.0000
   4 -10  -2   22274    1153  18922   -2.32   -0.03  1.0000
  -4 -10   2   22596    1094  18876   -2.55   -0.10  1.0000
   2  10  -2  127655    1604 134330    1.82   -0.12  1.0000
  -2 -10   2  133494    1441 140318    1.82    0.12  1.0000
   2 -10  -2  140624    1938 148192    1.97    0.09  1.0000
   0 -10   2  152551    1565 156247    0.93   -0.07  1.0000
   0  10  -2  150335    1543 154005    0.93    0.07  1.0000
   0 -10  -2  143132    2064 146878    0.97   -0.07  1.0000
   0 -10  -2  154155    2279 158042    0.97   -0.07  1.0000
  -2 -10  -2    4472    1028   3241   -1.99   -0.09  1.0000
   2  10   2    3989    1115   2832   -1.99    0.09  1.0000
   2 -10   2    3525     788   2618   -1.65    0.10  1.0000
   4 -10   2   27312     963  30759    1.99    0.19  1.0000
   4  10   2   27398    1286  31242    2.22    0.01  1.0000
  -4 -10  -2   26499    1245  30281    2.22   -0.01  1.0000
   6  10   2  149024    1778 140185   -2.31    0.34  1.0000
  -6 -10  -2  141245    1581 132643   -2.31   -0.34  1.0000
   6 -10   2  142198    1346 133320   -2.36   -0.13  1.0000
   8  10   2   67546    1317  70914    1.28   -0.31  1.0000
  -8 -10  -2   65964    1325  69293    1.28    0.31  1.0000
  -8  10  -2   66917    1070  70920    1.49   -0.41  1.0000
   8 -10   2   64740    1048  68678    1.49    0.41  1.0000
 -10 -10  -2   60010    1378  60468    0.20    0.29  1.0000
 -10  10  -2   57523    1080  57061   -0.19   -0.01  1.0000
  10 -10   2   60370    1059  59897   -0.19    0.01  1.0000
  10  10   2   57472    1349  57920    0.20   -0.29  1.0000
 -12 -10  -2   36910     916  36086   -0.44   -0.29  1.0000
 -12  10  -2   40362    1199  39587   -0.38    0.04  1.0000
  12 -10   2   39284    1182  38519   -0.38   -0.04  1.0000
  12  10   2   37541    1140  36710   -0.44    0.29  1.0000
  14 -10   2   29592     815  29804    0.13   -0.17  1.0000
 -14  10  -2   28031     853  28237    0.13    0.17  1.0000
 -14 -10  -2   32829    1095  32835   -0.02   -0.36  1.0000
  14  10   2   29655     832  29661   -0.02    0.36  1.0000
  16 -10   2    2051    1073   2154    0.20    0.16  1.0000
 -16 -10  -2    1993     792   2076    0.19    0.05  1.0000
 -16  10  -2    2465     811   2578    0.20   -0.16  1.0000
  16  10   2    1530    1063   1603    0.19   -0.05  1.0000
  18 -10   2    8436     908   8716    0.29    0.06  1.0000
 -18 -10  -2    6726    1329   7065    0.40   -0.03  1.0000
  18  10   2    6624     915   6960    0.40    0.03  1.0000
 -18  10  -2    5829    1355   6062    0.29   -0.06  1.0000
  19 -11  -2       4     864    -97    0.22    0.31  1.0000
 -19  11   2     538    1251    578    0.22   -0.31  1.0000
 -19 -11   2    1546     877   1611    0.20   -0.27  1.0000
  19  11  -2    2129    1190   2206    0.20    0.27  1.0000
 -17 -11   2   39520     976  40126    0.29    0.14  1.0000
  17  11  -2   35648     942  36224    0.29   -0.14  1.0000
 -17  11   2   37513     993  38043    0.28   -0.16  1.0000
  17 -11  -2   41045    1220  41599    0.28    0.16  1.0000
  15  11  -2   31325     799  30612   -0.40    0.07  1.0000
 -15 -11   2   35908    1022  35144   -0.40   -0.07  1.0000
  15 -11  -2   32451    1018  31871   -0.32   -0.11  1.0000
 -15  11   2   32691     824  32109   -0.32    0.11  1.0000
 -13  11   2    5269     759   6146    1.16   -0.10  1.0000
  13  11  -2    7616     719   8548    1.01   -0.18  1.0000
 -13 -11   2    6588     986   7457    1.01    0.18  1.0000
  13 -11  -2    6601     999   7579    1.16    0.10  1.0000
  11  11  -2  184749    1352 180840   -0.90    0.04  1.0000
  11 -11  -2  185030    1411 181114   -0.90    0.07  1.0000
 -11 -11   2  186611    1351 182682   -0.90   -0.04  1.0000
 -11  11   2  177103    1404 173272   -0.90   -0.07  1.0000
   9  11  -2   86451    1028  86446    0.00    0.07  1.0000
  -9 -11   2   85453    1023  85448    0.00   -0.07  1.0000
  -9  11   2   87883    1291  87464   -0.14    0.02  1.0000
   9 -11  -2   87717    1269  87298   -0.14   -0.02  1.0000
   7  11  -2  157416    1295 147116   -2.61    0.14  1.0000
  -7  11   2  159036    1415 149926   -2.29   -0.15  1.0000
  -7 -11   2  157589    1339 147283   -2.61   -0.14  1.0000
   7 -11  -2  161274    1414 152099   -2.29    0.15  1.0000
  -5  11   2  193600    1800 186615   -1.58   -0.09  1.0000
   5  11  -2  189921    1622 183904   -1.38   -0.06  1.0000
   5 -11  -2  188730    1625 181835   -1.58    0.09  1.0000
  -5 -11   2  192769    1486 186706   -1.38    0.06  1.0000
   3  11  -2   34606     935  38664    2.10    0.09  1.0000
  -3 -11   2   33819     947  37832    2.10   -0.09  1.0000
   3 -11  -2   34786    1269  38691    2.01   -0.06  1.0000
  -3  11   2   33090    1070  36902    2.01    0.06  1.0000
  -1 -11   2  437824    2375 409485   -4.30   -0.05  1.0000
   1  11  -2  444231    2366 415682   -4.30    0.05  1.0000
   1 -11  -2  452184    3061 422090   -4.50    0.02  1.0000
   1 -11   2   48462    1107  56096    3.31   -0.07  1.0000
  -1 -11  -2   51324    1554  59757    3.54    0.06  1.0000
   3 -11   2   19705    1166  17702   -1.44   -0.13  1.0000
   3  11   2   19990    1219  17898   -1.52    0.16  1.0000
   3 -11   2   22446     882  20304   -1.44   -0.13  1.0000
  -3 -11  -2   20111    1158  18013   -1.52   -0.16  1.0000
  -5 -11  -2  167662    1936 168070    0.11    0.35  1.0000
   5 -11   2  168049    1697 169907    0.45   -0.05  1.0000
   5  11   2  177369    2011 177788    0.11   -0.35  1.0000
   7  11   2   14159     814  15788    1.32   -0.04  1.0000
  -7 -11  -2   15258     809  16947    1.32    0.04  1.0000
   7 -11   2   16244     799  17664    1.08   -0.03  1.0000
   9  11   2   48499    1235  44608   -1.81    0.43  1.0000
  -9  11  -2   49700    1134  45754   -1.77    0.34  1.0000
  -9 -11  -2   48687    1251  44788   -1.81   -0.43  1.0000
   9 -11   2   51506    1035  47487   -1.77   -0.34  1.0000
 -11 -11  -2  110145    1301 113104    0.88    0.04  1.0000
  11 -11   2  110328    1217 114277    1.16    0.06  1.0000
  11  11   2  114869    1500 117891    0.88   -0.04  1.0000
 -11  11  -2  113059    1490 117056    1.16   -0.06  1.0000
 -13 -11  -2   15211    1020  14880   -0.25    0.39  1.0000
 -13  11  -2   15243    1048  14707   -0.44   -0.07  1.0000
  13  11   2   12433     742  12134   -0.25   -0.39  1.0000
  13 -11   2   11860     758  11388   -0.44    0.07  1.0000
  15 -11   2   39705     977  40214    0.25    0.07  1.0000
 -15 -11  -2   41439    1301  41935    0.25    0.14  1.0000
 -15  11  -2   45860    1326  46407    0.25   -0.07  1.0000
  15  11   2   40506     990  40997    0.25   -0.14  1.0000
  17 -11   2   19870     864  19019   -0.60   -0.17  1.0000
 -17  11  -2   23167     910  22248   -0.60    0.17  1.0000
  17  11   2   20308    1157  19405   -0.63    0.03  1.0000
 -17 -11  -2   22851     920  21893   -0.63   -0.03  1.0000
 -18 -12   2       6    1267  -2003   -0.48    0.00  1.0000
 -18  12   2       7    1308   -378   -0.46    0.25  1.0000
  18 -12  -2       7     884   -377   -0.46   -0.25  1.0000
  18  12  -2     128     870    187   -0.48    0.00  1.0000
  16  12  -2       1     758   -381    0.16    0.04  1.0000
 -16 -12   2     563     750    526    0.16   -0.04  1.0000
  16 -12  -2       0    1090   -639    0.14   -0.01  1.0000
 -16  12   2     959     792    916    0.14    0.01  1.0000
  14 -12  -2   58327     924  57455   -0.36    0.00  1.0000
 -14 -12   2   56403     939  55910   -0.20   -0.09  1.0000
 -14  12   2   58968    1177  58091   -0.36    0.00  1.0000
  14  12  -2   58063    1127  57563   -0.20    0.09  1.0000
  12  12  -2     790     700    914   -0.42    0.02  1.0000
  12 -12  -2    1317     721   1528   -0.55   -0.09  1.0000
 -12 -12   2     929     696   1063   -0.42   -0.02  1.0000
 -12  12   2    1156    1036   1355   -0.55    0.09  1.0000
  10 -12  -2   11794     860  13087    1.15   -0.01  1.0000
  10  12  -2   10855    1149  11909    0.98   -0.04  1.0000
 -10 -12   2   15902    1141  17173    0.98    0.04  1.0000
 -10  12   2   12187    1230  13501    1.15    0.01  1.0000
   8  12  -2   37852     836  38278    0.21   -0.16  1.0000
  -8 -12   2   37400     863  37824    0.21    0.16  1.0000
  -8  12   2   38641    1148  38967    0.16   -0.01  1.0000
   8 -12  -2   38178     891  38502    0.16    0.01  1.0000
   6 -12  -2    1063     976   2792    4.00   -0.29  1.0000
   6  12  -2     310     669   1445    4.04   -0.03  1.0000
  -6 -12   2    1128     666   2917    4.04    0.03  1.0000
  -6  12   2     979     718   2655    4.00    0.29  1.0000
  -4 -12   2   41161    1133  36912   -2.13    0.08  1.0000
  -4  12   2   37901     987  34296   -1.87   -0.08  1.0000
   4 -12  -2   39711    1200  36018   -1.87    0.08  1.0000
   4  12  -2   38012     881  33933   -2.13   -0.08  1.0000
  -2 -12   2   49922    1055  56022    2.62    0.09  1.0000
   2  12  -2   50994    1270  57157    2.62   -0.09  1.0000
   2 -12  -2   51555    1202  57783    2.63   -0.04  1.0000
   0 -12   2   21678     892  22406    0.48    0.18  1.0000
   0  12  -2   20732     895  21444    0.48   -0.18  1.0000
   0 -12  -2   23493    1257  24370    0.56   -0.08  1.0000
   0 -12  -2   19591     986  20393    0.56   -0.08  1.0000
   2 -12   2   76498    1133  68508   -2.93    0.05  1.0000
  -2 -12  -2   73671    1319  65376   -3.11    0.24  1.0000
   4 -12   2   10139     773   7739    2.51    0.20  1.0000
  -4 -12  -2   10736     763   7842    2.98   -0.05  1.0000
   4  12   2   10718    1051   7827    2.98    0.05  1.0000
   4 -12   2   13452    1101  10663    2.51    0.20  1.0000
  -6 -12  -2    9700     970   7486   -2.38   -0.35  1.0000
   6 -12   2    8405     747   6293   -2.44   -0.15  1.0000
   6  12   2    7916     734   5929   -2.38    0.35  1.0000
   8  12   2   39916    1180  42254    1.15   -0.36  1.0000
  -8 -12  -2   40162    1160  42507    1.15    0.36  1.0000
   8 -12   2   40492    1147  43493    1.44    0.29  1.0000
  10  12   2   51714    1032  51000    0.31   -0.18  1.0000
 -10 -12  -2   56447    1332  55701    0.31    0.18  1.0000
  10 -12   2   54640    1033  54592    0.02    0.11  1.0000
 -10  12  -2   55399    1335  55350    0.02   -0.11  1.0000
 -12  12  -2   40463     932  39770   -0.34   -0.01  1.0000
  12 -12   2   41773    1166  41069   -0.34    0.01  1.0000
  12  12   2   42473     934  41760   -0.35    0.27  1.0000
 -12 -12  -2   44455     958  43725   -0.35   -0.27  1.0000
 -14 -12  -2   15069    1008  15133    0.05   -0.24  1.0000
 -14  12  -2   13564     772  13650    0.07    0.15  1.0000
  14  12   2   16569     969  16636    0.05    0.24  1.0000
  14 -12   2   13759     739  13846    0.07   -0.15  1.0000
  16 -12   2       1     752   -128    0.18    0.04  1.0000
 -16  12  -2       1     796   -423    0.18   -0.04  1.0000
 -16 -12  -2     648    1078    594    0.22   -0.04  1.0000
  16  12   2       1    1046   -425    0.22    0.04  1.0000
  18 -12   2    5444    1268   5869    0.55    0.15  1.0000
 -18  12  -2    6765    1337   7238    0.55   -0.15  1.0000
 -18 -12  -2    5842     943   6276    0.55    0.01  1.0000
  18  12   2    8198    1241   8710    0.55   -0.01  1.0000
 -17 -13   2    4576    1077   4238    0.50    0.06  1.0000
  17 -13  -2    3248     756   2992    0.47    0.20  1.0000
 -17  13   2    4346    1106   4049    0.47   -0.20  1.0000
  17  13  -2    2652     756   2396    0.50   -0.06  1.0000
 -15  13   2   26888     951  27410   -0.31    0.01  1.0000
  15  13  -2   28958     882  29715   -0.44   -0.07  1.0000
  15 -13  -2   31031     906  31592   -0.31   -0.01  1.0000
 -15 -13   2   26726     913  27453   -0.44    0.07  1.0000
  13 -13  -2    4221     691   3594    1.00    0.03  1.0000
  13  13  -2    6133     665   5506    0.81   -0.06  1.0000
 -13 -13   2    4380     693   3852    0.81    0.06  1.0000
 -13  13   2    6940     990   6129    1.00   -0.03  1.0000
  11 -13  -2      14     750   -212   -0.74    0.11  1.0000
  11  13  -2      14    1014    -79   -0.73    0.05  1.0000
 -11 -13   2     737     731    572   -0.73   -0.05  1.0000
 -11  13   2    1278     749   1067   -0.74   -0.11  1.0000
  -9 -13   2  145566    1296 145338    0.06   -0.06  1.0000
   9  13  -2  144072    1295 143845    0.06    0.06  1.0000
  -9  13   2  147323    1391 147647   -0.09    0.08  1.0000
   9 -13  -2  151083    1371 151411   -0.09   -0.08  1.0000
  -7  13   2    1574     979   2707   -2.45   -0.18  1.0000
   7  13  -2    1706     656   2927   -2.54    0.16  1.0000
   7 -13  -2    1647     677   2802   -2.45    0.18  1.0000
  -7 -13   2    2138     653   3486   -2.54   -0.16  1.0000
  -5  13   2    6516    1051   8211   -1.94   -0.20  1.0000
   5 -13  -2    6749    1015   8473   -1.94    0.20  1.0000
   5  13  -2    6480     970   7972   -1.74    0.05  1.0000
  -5 -13   2    6409     721   7893   -1.74   -0.05  1.0000
  -3 -13   2  171405    1434 166900    1.09   -0.23  1.0000
   3  13  -2  168780    1575 164310    1.09    0.23  1.0000
   3 -13  -2  170724    1640 166375    1.04   -0.14  1.0000
   1  13  -2   11046    1083  15784   -4.06    0.09  1.0000
  -1 -13   2   10536     809  15174   -4.06   -0.09  1.0000
   1 -13  -2    9600    1141  14092   -4.09    0.28  1.0000
   1 -13  -2   10813    1151  15555   -4.09    0.28  1.0000
   1 -13   2    9892     771   6234    4.09   -0.26  1.0000
  -1 -13  -2   11559    1055   7452    4.18   -0.21  1.0000
  -3 -13  -2   98079    1465 101226   -0.99   -0.27  1.0000
   3  13   2  104888    1732 108142   -0.99    0.27  1.0000
   3 -13   2  103428    1275 105992   -0.78   -0.04  1.0000
   5  13   2     218     959    328   -0.58   -0.36  1.0000
  -5 -13  -2     422     645    570   -0.58    0.36  1.0000
   5 -13   2       1    1004   -555   -0.19   -0.07  1.0000
   7 -13   2   74313    1270  70873    1.26    0.07  1.0000
  -7 -13  -2   73409    1326  69423    1.47   -0.11  1.0000
   7  13   2   74940    1343  70913    1.47    0.11  1.0000
  -9 -13  -2    9178    1147  10930   -1.75   -0.31  1.0000
   9  13   2    8348     842  10022   -1.75    0.31  1.0000
   9 -13   2    9262    1185  11159   -1.84   -0.26  1.0000
 -11 -13  -2   10280     780   9608    0.68    0.14  1.0000
  11  13   2   10212    1033   9542    0.68   -0.14  1.0000
  11 -13   2   11784    1059  10774    0.95   -0.08  1.0000
 -11  13  -2    9888     796   8964    0.95    0.08  1.0000
 -13  13  -2   46925     941  47788   -0.39   -0.05  1.0000
  13  13   2   50386    1163  51083   -0.30   -0.22  1.0000
  13 -13   2   52171    1136  53081   -0.39    0.05  1.0000
 -13 -13  -2   49100     972  49788   -0.30    0.22  1.0000
  15  13   2     295    1075    334    0.19   -0.12  1.0000
 -15  13  -2     606     808    680    0.32   -0.13  1.0000
  15 -13   2     770     782    853    0.32    0.13  1.0000
 -15 -13  -2      88    1103    110    0.19    0.12  1.0000
  17 -13   2   26466    1173  27784   -0.79   -0.12  1.0000
  17  13   2   26515    1169  27797   -0.77    0.01  1.0000
 -17 -13  -2   24942    1236  26186   -0.77   -0.01  1.0000
 -17  13  -2   24014     938  25271   -0.79    0.12  1.0000
 -18 -14   2     364     876    465   -0.55    0.03  1.0000
  18  14  -2       8    1227   -264   -0.55   -0.03  1.0000
  18 -14  -2     942     870   1083   -0.50   -0.06  1.0000
 -18  14   2    1160     885   1316   -0.50    0.06  1.0000
 -16 -14   2   33916     921  33936   -0.01   -0.07  1.0000
  16  14  -2   30201     910  30220   -0.01    0.07  1.0000
  16 -14  -2   34256     910  34423   -0.10   -0.22  1.0000
 -16  14   2   32122     952  32284   -0.10    0.22  1.0000
  14 -14  -2   25900     778  26219   -0.19    0.10  1.0000
  14  14  -2   25373     997  25427   -0.03    0.13  1.0000
 -14 -14   2   23989    1011  24041   -0.03   -0.13  1.0000
 -14  14   2   26133     784  26453   -0.19   -0.10  1.0000
  12 -14  -2   20449     801  21154   -0.49   -0.14  1.0000
  12  14  -2   19256    1044  19703   -0.32   -0.10  1.0000
 -12 -14   2   20651     786  21113   -0.32    0.10  1.0000
 -12  14   2   19874     823  20569   -0.49    0.14  1.0000
  10  14  -2  109598    1161 107475    0.64    0.03  1.0000
 -10 -14   2  120826    1411 118597    0.64   -0.03  1.0000
 -10  14   2  116545    1488 113852    0.78    0.04  1.0000
  10 -14  -2  112795    1213 110146    0.78   -0.04  1.0000
  -8 -14   2  142668    1234 141362    0.34    0.17  1.0000
   8 -14  -2  142592    1485 141343    0.33    0.08  1.0000
  -8  14   2  150842    1521 149557    0.33   -0.08  1.0000
   8  14  -2  147358    1419 146031    0.34   -0.17  1.0000
  -6  14   2  127168    1480 114091    3.71    0.40  1.0000
   6  14  -2  118652    1152 106194    3.67   -0.07  1.0000
  -6 -14   2  126881    1344 113987    3.67    0.07  1.0000
   6 -14  -2  128085    1445 114960    3.71   -0.40  1.0000
  -4 -14   2   47863    1161  49593   -0.79    0.37  1.0000
   4  14  -2   46017    1136  47714   -0.79   -0.37  1.0000
   4 -14  -2   43396    1012  44749   -0.63    0.12  1.0000
  -2 -14   2   86751    1115  78935    2.68    0.04  1.0000
   2 -14  -2   84347    1254  76982    2.56   -0.21  1.0000
   2  14  -2   84035    1080  76346    2.68   -0.04  1.0000
   0 -14  -2   26365    1226  26701   -0.21   -0.11  1.0000
   0 -14   2   29165    1133  29489   -0.21    0.34  1.0000
   0  14  -2   28170     854  28488   -0.21   -0.34  1.0000
   0 -14  -2   26568     965  26906   -0.21   -0.11  1.0000
  -2 -14  -2    1186     985   2723   -3.57    0.45  1.0000
   2 -14   2     121    1038    738   -3.52    0.04  1.0000
   4 -14   2   35626     894  31346    2.31    0.15  1.0000
  -4 -14  -2   37696    1174  32535    2.72   -0.09  1.0000
   4  14   2   38161    1217  32968    2.72    0.09  1.0000
   4 -14   2   36737    1172  32388    2.31    0.15  1.0000
   6  14   2  192510    1787 200108   -1.70    0.15  1.0000
  -6 -14  -2  196859    1940 204542   -1.70   -0.15  1.0000
   6 -14   2  196274    1718 204401   -1.79   -0.14  1.0000
   8  14   2   66279    1177  64272    0.79   -0.37  1.0000
  -8 -14  -2   65978    1428  63976    0.79    0.37  1.0000
   8 -14   2   72114    1142  69204    1.08    0.08  1.0000
 -10 -14  -2   38731    1225  37866    0.43   -0.05  1.0000
  10  14   2   36297     948  35460    0.43    0.05  1.0000
  10 -14   2   39453    1203  38863    0.28    0.19  1.0000
 -12 -14  -2   44404    1176  44729   -0.16   -0.21  1.0000
  12  14   2   42559    1149  42877   -0.16    0.21  1.0000
  12 -14   2   42476     905  42960   -0.23    0.04  1.0000
  14  14   2   55194    1347  55144    0.02    0.07  1.0000
 -14  14  -2   51870    1084  51947   -0.03    0.08  1.0000
  14 -14   2   57751    1309  57832   -0.03   -0.08  1.0000
 -14 -14  -2   55426    1383  55376    0.02   -0.07  1.0000
  16 -14   2   14845    1131  14546    0.25   -0.12  1.0000
  16  14   2   15726    1113  15283    0.35    0.08  1.0000
 -16  14  -2    8059     888   7839    0.25    0.12  1.0000
 -16 -14  -2   14357    1145  13934    0.35   -0.08  1.0000
 -18  14  -2      40     923      8    0.67   -0.15  1.0000
  18 -14   2     716     862    542    0.67    0.15  1.0000
  17  15  -2    2062    1046   1803    0.59    0.02  1.0000
  17 -15  -2    2491     751   2218    0.59    0.24  1.0000
 -17  15   2    1765     787   1536    0.59   -0.24  1.0000
 -17 -15   2     254    1062    169    0.59   -0.02  1.0000
  15 -15  -2     823     760    874   -0.17    0.04  1.0000
 -15  15   2       1     811    -94   -0.17   -0.04  1.0000
 -15 -15   2       4     767   -296   -0.33    0.19  1.0000
  15  15  -2     850     736    935   -0.33   -0.19  1.0000
  13 -15  -2    5491     694   5052    0.60   -0.05  1.0000
  13  15  -2    5302     930   5015    0.40    0.04  1.0000
 -13 -15   2    5415     673   5125    0.40   -0.04  1.0000
 -13  15   2    8037     703   7504    0.60    0.05  1.0000
  11  15  -2   48821     918  49457   -0.28    0.05  1.0000
 -11 -15   2   46720     906  47343   -0.28   -0.05  1.0000
 -11  15   2   49176     944  49882   -0.31   -0.19  1.0000
  11 -15  -2   50658    1186  51375   -0.31    0.19  1.0000
   9  15  -2   21940    1160  22062   -0.08   -0.01  1.0000
  -9  15   2   20309    1238  20454   -0.10    0.10  1.0000
  -9 -15   2   19701     861  19817   -0.08    0.01  1.0000
   9 -15  -2   21630     901  21779   -0.10   -0.10  1.0000
  -7  15   2   51072    1219  56142   -2.16   -0.14  1.0000
   7 -15  -2   49830    1185  54839   -2.16    0.14  1.0000
   7  15  -2   47978     908  52852   -2.14    0.13  1.0000
  -7 -15   2   45491     922  50240   -2.14   -0.13  1.0000
  -5  15   2   49374    1038  54416   -2.18   -0.27  1.0000
   5  15  -2   46718     928  51590   -2.16    0.34  1.0000
   5 -15  -2   48652    1006  53658   -2.18    0.27  1.0000
  -5 -15   2   48196     939  53143   -2.16   -0.34  1.0000
  -3 -15   2    1440     966   1558   -0.25   -0.33  1.0000
   3  15  -2    1099     690   1203   -0.25    0.33  1.0000
   3 -15  -2    3068    1003   3218   -0.28   -0.11  1.0000
   1 -15  -2     466    1042   1179   -2.50    0.47  1.0000
   1 -15  -2     683     729   1512   -2.50    0.47  1.0000
  -1 -15   2     697     711   1580   -2.72   -0.07  1.0000
   1  15  -2     368     706   1054   -2.72    0.07  1.0000
   1 -15   2   14497     830  19809    4.01   -0.29  1.0000
  -1 -15  -2   13909     892  19125    4.04   -0.31  1.0000
   3  15   2    8332     770   8283   -0.04    0.24  1.0000
  -3 -15  -2    8445     994   8395   -0.04   -0.24  1.0000
   3 -15   2    7651    1045   7717    0.08    0.03  1.0000
  -5 -15  -2   68853    1357  71503   -0.98    0.25  1.0000
   5 -15   2   65720    1289  67546   -0.70   -0.06  1.0000
   5  15   2   63091    1199  65629   -0.98   -0.25  1.0000
   5 -15   2   63703    1050  65500   -0.70   -0.06  1.0000
  -7 -15  -2   12622     970  11356    1.13   -0.29  1.0000
   7 -15   2   10916     997   9858    1.02    0.16  1.0000
   7  15   2   11294     741  10098    1.13    0.29  1.0000
  -9 -15  -2   22477     902  24430   -1.26   -0.07  1.0000
   9  15   2   20713     895  22589   -1.26    0.07  1.0000
   9 -15   2   22513    1210  24771   -1.45   -0.11  1.0000
 -11 -15  -2   17045     807  16787    0.21    0.26  1.0000
  11  15   2   16526     787  16272    0.21   -0.26  1.0000
  11 -15   2   16624     794  16078    0.43   -0.16  1.0000
 -13 -15  -2    5925     685   6057   -0.17    0.03  1.0000
  13  15   2    5650     682   5779   -0.17   -0.03  1.0000
  13 -15   2    4702     688   4827   -0.18   -0.02  1.0000
  15  15   2   18222    1138  18133    0.07   -0.06  1.0000
 -15  15  -2   15681     901  15415    0.21   -0.14  1.0000
 -15 -15  -2   15982    1172  15899    0.07    0.06  1.0000
  15 -15   2   17600    1174  17318    0.21    0.14  1.0000
 -17  15  -2    2927    1306   3374   -0.80   -0.01  1.0000
  17 -15   2      16    1279   -105   -0.80    0.01  1.0000
  17  15   2     809     860   1047   -0.78   -0.02  1.0000
 -17 -15  -2     421     893    597   -0.78    0.02  1.0000
  18  16  -2     549     834    646   -0.39   -0.07  1.0000
  18 -16  -2     233     849    286   -0.33    0.04  1.0000
  16 -16  -2   12025     807  11694   -0.31   -0.32  1.0000
 -16 -16   2   11432    1106  11235   -0.18   -0.10  1.0000
  16  16  -2   10000    1090   9816   -0.18    0.10  1.0000
 -16  16   2   10152     848   9847   -0.31    0.32  1.0000
 -14 -16   2     416    1106    373    0.21   -0.11  1.0000
  14  16  -2    1542    1074   1459    0.21    0.11  1.0000
 -14  16   2       1     835  -2901    0.08   -0.20  1.0000
  14 -16  -2     182    1105    171    0.08    0.20  1.0000
  12 -16  -2   35762    1075  34973   -0.42   -0.15  1.0000
  12  16  -2   34172    1056  33617   -0.30   -0.14  1.0000
 -12 -16   2   32345     815  31805   -0.30    0.14  1.0000
 -12  16   2   35469    1110  34683   -0.42    0.15  1.0000
 -10 -16   2    1561     700   1655    0.24   -0.07  1.0000
  10 -16  -2    3021    1035   3207    0.32   -0.09  1.0000
 -10  16   2     196    1069    245    0.32    0.09  1.0000
  10  16  -2     923     999    995    0.24    0.07  1.0000
   8  16  -2    1157     773    958    0.61   -0.04  1.0000
  -8 -16   2     678     779    528    0.61    0.04  1.0000
  -8  16   2    1191    1179   1003    0.56   -0.13  1.0000
   8 -16  -2       8    1137   -163    0.56    0.13  1.0000
   6 -16  -2   62870    1254  70555    2.93   -0.39  1.0000
  -6  16   2   57579    1060  64943    2.93    0.39  1.0000
  -6 -16   2   51276     941  58319    2.97    0.23  1.0000
   6  16  -2   58442    1176  65946    2.97   -0.23  1.0000
  -4 -16   2    2116     680   1732    0.95    0.63  1.0000
   4 -16  -2    2251     704   1808    0.97    0.07  1.0000
   4  16  -2    2730     937   2294    0.95   -0.63  1.0000
  -2 -16   2     284     965    746    2.08   -0.01  1.0000
   2  16  -2     473     670   1038    2.08    0.01  1.0000
   2 -16  -2     788     991   1428    1.90   -0.33  1.0000
   2 -16  -2     235     711    627    1.90   -0.33  1.0000
   0 -16   2  136830    1335 133230   -0.97    0.30  1.0000
   0  16  -2  141119    1326 137463   -0.97   -0.30  1.0000
   0 -16  -2  140491    1737 136163   -1.15   -0.16  1.0000
   0 -16  -2  136135    1755 131875   -1.15   -0.16  1.0000
  -2 -16  -2     319     950   1222   -3.38    0.40  1.0000
   2 -16   2     372    1003   1311   -3.35   -0.05  1.0000
   4  16   2    8920     788  10613    1.69    0.10  1.0000
   4 -16   2   10256     783  11893    1.54    0.09  1.0000
   4 -16   2    9370     772  10937    1.54    0.09  1.0000
  -4 -16  -2    9503    1006  11248    1.69   -0.10  1.0000
   6  16   2   72920    1326  71114   -0.66   -0.09  1.0000
  -6 -16  -2   69054    1109  67297   -0.66    0.09  1.0000
   6 -16   2   71423    1032  69392   -0.76   -0.09  1.0000
  -8 -16  -2   19729     894  19280    0.32    0.26  1.0000
   8 -16   2   21878    1250  21103    0.52   -0.15  1.0000
   8  16   2   19871     917  19420    0.32   -0.26  1.0000
 -10 -16  -2   51086    1252  52222    0.49   -0.32  1.0000
  10  16   2   54443    1239  55615    0.49    0.32  1.0000
  10 -16   2   56987    1233  58184    0.49    0.18  1.0000
  12  16   2    2867     918   2825    0.08    0.14  1.0000
 -12 -16  -2    1829     662   1796    0.08   -0.14  1.0000
  12 -16   2     137     695    146   -0.07    0.07  1.0000
 -14 -16  -2    1894    1105   1843   -0.11    0.07  1.0000
  14  16   2    1239     793   1198   -0.11   -0.07  1.0000
  14 -16   2    3156    1105   3094   -0.11    0.08  1.0000
  16  16   2   14102    1142  14632    0.43    0.10  1.0000
 -16 -16  -2   12150     864  12642    0.43   -0.10  1.0000
  16 -16   2   13418    1151  13803    0.33   -0.23  1.0000
 -17 -17   2    1494    1241   1647    0.45   -0.06  1.0000
  17 -17  -2    1589     873   1738    0.47    0.21  1.0000
  17  17  -2     300     858    370    0.45    0.06  1.0000
 -17  17   2       7     918    -55    0.47   -0.21  1.0000
  15 -17  -2   14032     838  13904   -0.10    0.04  1.0000
 -15 -17   2   15332    1115  15071   -0.22    0.19  1.0000
 -15  17   2   12686    1196  12565   -0.10   -0.04  1.0000
  15  17  -2   15444     810  15182   -0.22   -0.19  1.0000
  13 -17  -2   47505     884  47823    0.14   -0.13  1.0000
  13  17  -2   47451    1087  47485    0.02    0.09  1.0000
 -13 -17   2   47905     882  47939    0.02   -0.09  1.0000
 -13  17   2   49349     904  49673    0.14    0.13  1.0000
 -11  17   2    1910    1033   1975    0.18   -0.21  1.0000
 -11 -17   2    2639     690   2784    0.28   -0.04  1.0000
  11 -17  -2    1617     713   1677    0.18    0.21  1.0000
  11  17  -2    1472     689   1581    0.28    0.04  1.0000
  -9  17   2   94737    1419  93976   -0.25    0.05  1.0000
  -9 -17   2   89171    1090  88134   -0.35    0.11  1.0000
   9  17  -2   92275    1093  91220   -0.35   -0.11  1.0000
   9 -17  -2   97196    1387  96425   -0.25   -0.05  1.0000
   7 -17  -2    5772     860   7144   -1.71    0.07  1.0000
  -7 -17   2    6926     817   8387   -1.67   -0.07  1.0000
   7  17  -2    5568     822   6885   -1.67    0.07  1.0000
  -7  17   2    6223    1236   7645   -1.71   -0.07  1.0000
  -5 -17   2   39932    1072  34876   -2.56   -0.65  1.0000
   5  17  -2   38071     825  33138   -2.56    0.65  1.0000
   5 -17  -2   38123    1128  33615   -2.34    0.30  1.0000
   3 -17  -2  127054    1377 121507   -1.56   -0.01  1.0000
  -3 -17   2  129130    1226 123910   -1.44   -0.33  1.0000
   3  17  -2  120552    1188 115510   -1.44    0.33  1.0000
   1 -17  -2    2279     997   2014   -0.51    0.48  1.0000
   1  17  -2    1685     965   1333   -0.90    0.03  1.0000
   1 -17  -2    2918    1007   2617   -0.51    0.48  1.0000
  -1 -17   2    2814     703   2353   -0.90   -0.03  1.0000
   1 -17   2   62926    1069  71490    3.27   -0.11  1.0000
  -1 -17  -2   69348    1458  78493    3.32   -0.20  1.0000
   3 -17   2   22215     831  23463    0.81    0.09  1.0000
  -3 -17  -2   23241    1093  24649    0.89   -0.11  1.0000
   5  17   2    9198     988   8218   -1.04   -0.08  1.0000
  -5 -17  -2    9986     715   8963   -1.04    0.08  1.0000
   5 -17   2   10793     724   9821   -0.94   -0.09  1.0000
   5 -17   2   10834    1008   9860   -0.94   -0.09  1.0000
   7  17   2   26400    1269  27322    0.53    0.34  1.0000
   7 -17   2   27426     961  28300    0.50    0.20  1.0000
  -7 -17  -2   25295    1237  26197    0.53   -0.34  1.0000
  -9 -17  -2    1028     710    841   -0.57    0.21  1.0000
   9 -17   2      15     746   -447   -0.77    0.06  1.0000
   9  17   2     227     994    144   -0.57   -0.21  1.0000
 -11 -17  -2    4301     679   4081   -0.30    0.37  1.0000
  11  17   2    3946     698   3735   -0.30   -0.37  1.0000
  11 -17   2    2741     997   2650   -0.16   -0.14  1.0000
 -13 -17  -2   62030    1142  62080    0.02   -0.09  1.0000
  13  17   2   66620    1388  66672    0.02    0.09  1.0000
  13 -17   2   63708    1369  63844    0.06   -0.17  1.0000
  15  17   2    5136    1065   5141    0.01   -0.03  1.0000
  15 -17   2    3322     794   3326    0.00    0.06  1.0000
 -15 -17  -2    3547     806   3551    0.01    0.03  1.0000
  17 -17   2    5738    1312   5302   -0.59    0.11  1.0000
  17  17   2   10204     931   9569   -0.63   -0.06  1.0000
 -17 -17  -2    7323    1297   6787   -0.63    0.06  1.0000
  16 -18  -2   15809     839  15458   -0.29   -0.28  1.0000
  16  18  -2   15250     826  15019   -0.18    0.08  1.0000
 -16  18   2   14003    1187  13673   -0.29    0.28  1.0000
 -16 -18   2   14760     838  14532   -0.18   -0.08  1.0000
 -14  18   2    2783     821   2964    0.36   -0.22  1.0000
 -14 -18   2    3181    1080   3400    0.38   -0.04  1.0000
  14  18  -2    2902    1070   3111    0.38    0.04  1.0000
  14 -18  -2    4092    1100   4311    0.36    0.22  1.0000
 -12 -18   2    3366     654   3144   -0.40    0.11  1.0000
 -12  18   2    2961     703   2759   -0.39    0.07  1.0000
  12 -18  -2    4129     946   3890   -0.39   -0.07  1.0000
  12  18  -2    4461     924   4205   -0.40   -0.11  1.0000
 -10  18   2   35070     919  34988   -0.05    0.12  1.0000
 -10 -18   2   34963     847  34719   -0.13   -0.08  1.0000
  10  18  -2   36556     850  36306   -0.13    0.08  1.0000
  10 -18  -2   34324     881  34243   -0.05   -0.12  1.0000
  -8  18   2   17714    1195  18852    0.84   -0.10  1.0000
   8  18  -2   16250    1117  17439    0.92    0.16  1.0000
   8 -18  -2   14687     867  15725    0.84    0.10  1.0000
  -8 -18   2   16302     821  17493    0.92   -0.16  1.0000
   6  18  -2    1231    1123    839    2.22   -0.41  1.0000
   6 -18  -2     368     830    133    2.08   -0.29  1.0000
  -6 -18   2    1386     795    974    2.22    0.41  1.0000
  -4 -18   2    5302     700   7341    2.47    0.72  1.0000
   4 -18  -2    5866     730   7893    2.43   -0.05  1.0000
   4  18  -2    5603     684   7695    2.47   -0.72  1.0000
   2 -18  -2   79780    1229  82996    1.10   -0.31  1.0000
  -2 -18   2   80936    1301  84304    1.16   -0.03  1.0000
   2 -18  -2   77301    1201  80467    1.10   -0.31  1.0000
   2  18  -2   80576    1088  83937    1.16    0.03  1.0000
   0 -18   2   10771     738   9233   -1.54    0.13  1.0000
   0 -18  -2   11033     751   9175   -1.86   -0.19  1.0000
   0 -18  -2   11110     771   9245   -1.86   -0.19  1.0000
  -2 -18  -2    3553     715   5319   -2.67    0.14  1.0000
   2 -18   2    3757     719   5526   -2.62   -0.19  1.0000
   4 -18   2   20511    1067  21349    0.57    0.09  1.0000
   4  18   2   21244    1080  21933    0.46    0.05  1.0000
   4 -18   2   21379    1049  22235    0.57    0.09  1.0000
  -4 -18  -2   21964    1051  22665    0.46   -0.05  1.0000
   6 -18   2    2688     841   2855    0.32    0.00  1.0000
   6  18   2    2466    1124   2624    0.35   -0.23  1.0000
  -6 -18  -2    2626    1090   2789    0.35    0.23  1.0000
   6 -18   2    3680    1219   3875    0.32    0.00  1.0000
   8  18   2       0     747     -5   -0.09   -0.05  1.0000
   8 -18   2       2     774   -660   -0.01   -0.28  1.0000
  -8 -18  -2     316    1005    297   -0.09    0.05  1.0000
  10 -18   2    1848     719   2103    0.57    0.09  1.0000
 -10 -18  -2    1444     679   1688    0.46   -0.51  1.0000
  10  18   2    1358     959   1595    0.46    0.51  1.0000
 -12 -18  -2   26135     836  26641    0.30   -0.12  1.0000
  12 -18   2   26566     809  26729    0.09    0.10  1.0000
  12  18   2   26034     833  26539    0.30    0.12  1.0000
 -14 -18  -2   10759     830  10471   -0.27    0.12  1.0000
  14 -18   2   10734     835  10619   -0.13    0.27  1.0000
  14  18   2    9719     824   9445   -0.27   -0.12  1.0000
  16  18   2    2178    1231   2360    0.37    0.12  1.0000
 -16 -18  -2    1124     914   1256    0.37   -0.12  1.0000
  16 -18   2    1841     915   1970    0.32   -0.23  1.0000
 -17  19   2    2445     916   2541    0.19   -0.12  1.0000
  17 -19  -2    4440    1247   4569    0.19    0.12  1.0000
 -17 -19   2    2727     889   2809    0.15   -0.04  1.0000
  17  19  -2    1465    1221   1525    0.15    0.04  1.0000
  15 -19  -2       1     741    -74   -0.19    0.05  1.0000
 -15 -19   2     873     752    815   -0.20    0.10  1.0000
 -15  19   2     472    1112    431   -0.19   -0.05  1.0000
  15  19  -2     372    1043    335   -0.20   -0.10  1.0000
  13 -19  -2    1344     810   1404   -0.16   -0.18  1.0000
 -13 -19   2    2017    1102   2084   -0.15   -0.08  1.0000
 -13  19   2    1574     840   1639   -0.16    0.18  1.0000
  13  19  -2    2498    1093   2573   -0.15    0.08  1.0000
 -11 -19   2   15595     737  16585    0.77   -0.03  1.0000
 -11  19   2   18624     790  19412    0.57   -0.10  1.0000
  11  19  -2   16862     747  17891    0.77    0.03  1.0000
  11 -19  -2   17108     765  17863    0.57    0.10  1.0000
  -9  19   2    9209     795   9642   -0.44   -0.04  1.0000
  -9 -19   2    8288     724   8817   -0.56    0.21  1.0000
   9  19  -2    8077     743   8599   -0.56   -0.21  1.0000
   9 -19  -2   10019    1051  10470   -0.44    0.04  1.0000
   7 -19  -2   47021     992  44187   -1.31    0.01  1.0000
   7  19  -2   45644    1215  42960   -1.26    0.01  1.0000
  -7 -19   2   45480    1207  42801   -1.26   -0.01  1.0000
  -5 -19   2   33911    1245  39159   -2.71   -0.82  1.0000
   5  19  -2   31959     946  37059   -2.71    0.82  1.0000
   5 -19  -2   31493    1312  35927   -2.39    0.26  1.0000
   3 -19  -2    7676     988  10045   -2.49    0.07  1.0000
  -3 -19   2    8932     964  11150   -2.19   -0.24  1.0000
   3 -19  -2    7289     757   9601   -2.49    0.07  1.0000
   3  19  -2    7140     703   9136   -2.19    0.24  1.0000
   1 -19  -2   10913     783  12049    1.05    0.32  1.0000
   1  19  -2   10684     748  11429    0.70    0.03  1.0000
  -1 -19   2   10900    1035  11652    0.70   -0.03  1.0000
   1 -19  -2   10116    1040  11211    1.05    0.32  1.0000
   1 -19   2   15478    1013  12780    2.25    0.14  1.0000
  -1 -19  -2   14575     998  11886    2.31    0.06  1.0000
  -3 -19  -2    2280     652   1634    1.45    0.01  1.0000
   3 -19   2    2109     682   1562    1.27    0.08  1.0000
   3 -19   2    2082     669   1539    1.27    0.08  1.0000
   5 -19   2    2849    1185   3399   -0.98   -0.17  1.0000
   5 -19   2    2649     863   3180   -0.98   -0.17  1.0000
   5  19   2    2975    1166   3500   -0.91    0.12  1.0000
  -5 -19  -2    3887    1116   4485   -0.91   -0.12  1.0000
   7  19   2       2     755   -669   -0.08    0.24  1.0000
   7 -19   2       1     808    -79   -0.09    0.17  1.0000
   7 -19   2     260    1100    269   -0.09    0.17  1.0000
  -7 -19  -2    1898    1011   1955   -0.08   -0.24  1.0000
  -9 -19  -2     703     700    706   -0.01    0.41  1.0000
   9  19   2    2136     963   2145   -0.01   -0.41  1.0000
   9 -19   2    1511    1015   1564   -0.12    0.16  1.0000
  11 -19   2    5390     711   4961   -0.59   -0.08  1.0000
 -11 -19  -2    6957     953   6423   -0.64    0.41  1.0000
  11  19   2    6024     948   5527   -0.64   -0.41  1.0000
  13  19   2    1162     759   1120    0.13    0.11  1.0000
  13 -19   2     912     791    853    0.21   -0.31  1.0000
 -13 -19  -2    1713    1083   1662    0.13   -0.11  1.0000
 -15 -19  -2     643     729    657    0.06    0.03  1.0000
  15  19   2       0    1050   -916    0.06   -0.03  1.0000
  15 -19   2      11     765      6   -0.16   -0.03  1.0000
  16 -20  -2    3738    1305   3776   -0.07   -0.16  1.0000
 -16 -20   2    4871     918   4877   -0.01   -0.04  1.0000
  16  20  -2    5958     927   5964   -0.01    0.04  1.0000
 -16  20   2    5681     964   5728   -0.07    0.16  1.0000
  14 -20  -2      28     757     62    0.51    0.14  1.0000
 -14 -20   2       4     755   -340    0.42    0.01  1.0000
 -14  20   2     423    1115    538    0.51   -0.14  1.0000
  14  20  -2     198    1050    254    0.42   -0.01  1.0000
 -12 -20   2    7644     662   8125   -0.54    0.05  1.0000
 -12  20   2    7624     704   7998   -0.41   -0.08  1.0000
  12  20  -2    7888    1018   8377   -0.54   -0.05  1.0000
  12 -20  -2    7425     688   7794   -0.41    0.08  1.0000
 -10  20   2   10958    1026  11269   -0.30    0.10  1.0000
 -10 -20   2    8898     949   9283   -0.40   -0.07  1.0000
  10  20  -2    8069     707   8436   -0.40    0.07  1.0000
  10 -20  -2    8588     995   8863   -0.30   -0.10  1.0000
   8  20  -2   61833    1206  59106    1.10    0.29  1.0000
  -8 -20   2   61596    1202  58875    1.10   -0.29  1.0000
   8 -20  -2   57284     999  54733    1.06   -0.01  1.0000
   6  20  -2   12594    1084  10909    1.50   -0.52  1.0000
   6 -20  -2    9804    1147   8477    1.37   -0.13  1.0000
  -6 -20   2    9824    1089   8342    1.50    0.52  1.0000
  -4 -20   2    7552     815   4905    3.30    0.61  1.0000
   4 -20  -2    4171    1199   2287    3.31   -0.13  1.0000
   4  20  -2    8983    1136   6071    3.30   -0.61  1.0000
   2  20  -2   22889    1230  22367    0.34    0.01  1.0000
   2 -20  -2   22845     972  21996    0.55   -0.16  1.0000
  -2 -20   2   21991    1133  21479    0.34   -0.01  1.0000
   2 -20  -2   21552     975  20728    0.55   -0.16  1.0000
   0 -20  -2   19714     847  22768   -2.09   -0.20  1.0000
   0 -20  -2   19720    1104  22775   -2.09   -0.20  1.0000
   0 -20   2   21104     802  23777   -1.77   -0.01  1.0000
   2 -20   2    3604     848   2625   -1.77   -0.25  1.0000
  -2 -20  -2    4637     825   3489   -1.78   -0.16  1.0000
  -4 -20  -2    9743    1166  10201   -0.45    0.10  1.0000
   4  20   2   10570     895  11047   -0.45   -0.10  1.0000
   4 -20   2   10990     862  11237   -0.25    0.16  1.0000
   4 -20   2    8694     886   8914   -0.25    0.16  1.0000
   6  20   2  123084    1624 119353    1.07   -0.26  1.0000
   6 -20   2  117432    1223 113532    1.13    0.10  1.0000
   6 -20   2  120298    1505 116350    1.13    0.10  1.0000
  -6 -20  -2  117362    1359 113720    1.07    0.26  1.0000
   8  20   2    1674     989   1554   -0.28    0.14  1.0000
  -8 -20  -2    1633     970   1515   -0.28   -0.14  1.0000
   8 -20   2    2983     721   2833   -0.32   -0.28  1.0000
  10  20   2   31717     868  30922    0.42    0.54  1.0000
 -10 -20  -2   32985    1087  32175    0.42   -0.54  1.0000
  10 -20   2   32346     849  31359    0.55   -0.01  1.0000
 -12 -20  -2    9433    1121   9021    0.42   -0.13  1.0000
  12  20   2    7223    1135   6863    0.42    0.13  1.0000
  12 -20   2    9870     834   9672    0.19    0.16  1.0000
 -14 -20  -2       3    1061   -322   -0.34    0.09  1.0000
  14  20   2       3    1058   -463   -0.34   -0.09  1.0000
  14 -20   2       3    1091   -380   -0.12    0.35  1.0000
  16  20   2    4519    1227   4388    0.19    0.10  1.0000
  16 -20   2    5388    1277   5232    0.23   -0.15  1.0000
 -16 -20  -2    3565     920   3448    0.19   -0.10  1.0000
  15 -21  -2    9232    1113   9563   -0.33    0.07  1.0000
 -15 -21   2   10495    1061  10747   -0.24    0.01  1.0000
  15  21  -2    7353    1080   7564   -0.24   -0.01  1.0000
 -15  21   2    9055     845   9383   -0.33   -0.07  1.0000
 -13 -21   2   18699     861  18855   -0.11   -0.04  1.0000
 -13  21   2   17474     925  17749   -0.21    0.16  1.0000
  13  21  -2   14124     838  14259   -0.11    0.04  1.0000
  13 -21  -2   20914    1167  21215   -0.21   -0.16  1.0000
 -11 -21   2    2532     887   2054    1.00   -0.01  1.0000
 -11  21   2    1245     686    978    0.79    0.05  1.0000
  11  21  -2    3785     636   3195    1.00    0.01  1.0000
  11 -21  -2    1073     937    826    0.79   -0.05  1.0000
   9  21  -2   54351     932  55733   -0.59   -0.25  1.0000
  -9 -21   2   54818     942  56206   -0.59    0.25  1.0000
   9 -21  -2   59161    1213  60462   -0.52    0.15  1.0000
   7  21  -2  123847    1196 127139   -0.92    0.01  1.0000
  -7 -21   2  129759    1432 133128   -0.92   -0.01  1.0000
   7 -21  -2  120719    1288 124268   -1.00    0.01  1.0000
  -5 -21   2    1543    1061   2696   -2.45   -0.77  1.0000
   5 -21  -2      69     787    316   -2.19    0.14  1.0000
   5  21  -2     995    1066   1951   -2.45    0.77  1.0000
  -3 -21   2   69433    1389  76108   -2.44   -0.11  1.0000
   3 -21  -2   65986    1188  73709   -2.89    0.08  1.0000
   3 -21  -2   65412    1474  73103   -2.89    0.08  1.0000
   3  21  -2   70516    1117  77242   -2.44    0.11  1.0000
   1 -21  -2    2065    1186   1352    1.78    0.10  1.0000
   1 -21  -2    2017     839   1313    1.78    0.10  1.0000
  -1 -21   2    5291     817   4185    1.65   -0.07  1.0000
   1  21  -2    1183     832    692    1.65    0.07  1.0000
   1 -21   2   39928    1002  37264    1.33    0.24  1.0000
  -1 -21  -2   39323    1034  36620    1.39    0.32  1.0000
   3 -21   2   18976    1211  16995    1.47   -0.01  1.0000
   3 -21   2   16880     898  15015    1.47   -0.01  1.0000
  -3 -21  -2   18532    1195  16446    1.57    0.05  1.0000
   5 -21   2    6211    1122   5551   -0.90   -0.25  1.0000
   5 -21   2    4188     818   3649   -0.90   -0.25  1.0000
  -5 -21  -2    5952    1072   5350   -0.76   -0.30  1.0000
   5  21   2    4652    1117   4121   -0.76    0.30  1.0000
   7 -21   2  154501    1351 156664   -0.54    0.10  1.0000
   7 -21   2  147836    1296 149952   -0.54    0.10  1.0000
   7  21   2  141923    1466 143849   -0.51    0.07  1.0000
  -7 -21  -2  153957    1660 155962   -0.51   -0.07  1.0000
   9  21   2    7355     962   7250    0.19   -0.43  1.0000
  -9 -21  -2    6378     954   6280    0.19    0.43  1.0000
   9 -21   2    6507     994   6304    0.23    0.17  1.0000
 -11 -21  -2   14240    1063  15165   -0.73    0.37  1.0000
  11 -21   2   17211     880  18213   -0.74   -0.05  1.0000
  11  21   2   14759     875  15700   -0.73   -0.37  1.0000
  13 -21   2   25797    1204  25410    0.26   -0.36  1.0000
 -13 -21  -2   24592     920  24391    0.13   -0.03  1.0000
  13  21   2   24831    1208  24629    0.13    0.03  1.0000
 -15 -21  -2     536     889    508    0.13    0.03  1.0000
  15  21   2      50    1221     42    0.13   -0.03  1.0000
  15 -21   2     242     910    275   -0.19   -0.06  1.0000
  14 -22  -2    1289    1067   1121    0.48    0.00  1.0000
  14  22  -2    1570     733   1451    0.30   -0.03  1.0000
 -14 -22   2    1551    1051   1433    0.30    0.03  1.0000
 -14  22   2    2680    1107   2435    0.48    0.00  1.0000
 -12 -22   2   11222    1123  11841   -0.57    0.00  1.0000
  12 -22  -2   12103    1166  12608   -0.44    0.19  1.0000
  12  22  -2   11187    1118  11806   -0.57    0.00  1.0000
 -10 -22   2   21440     768  22251   -0.54   -0.07  1.0000
  10 -22  -2   22911     797  23656   -0.48   -0.07  1.0000
  10  22  -2   22539     763  23371   -0.54    0.07  1.0000
  -8 -22   2     304     688    150    1.08   -0.27  1.0000
   8  22  -2    2497     956   2018    1.08    0.27  1.0000
   8 -22  -2    1081     713    745    1.09   -0.16  1.0000
   6  22  -2  105813    1119 103036    0.84   -0.53  1.0000
   6 -22  -2   99902    1184  97362    0.80    0.01  1.0000
  -6 -22   2  104251    1131 101495    0.84    0.53  1.0000
   4 -22  -2     293    1119   -476    3.38   -0.11  1.0000
   4 -22  -2    1160     787    310    3.38   -0.11  1.0000
   4  22  -2    3731    1065   1966    3.33   -0.39  1.0000
  -4 -22   2    1882     749    708    3.33    0.39  1.0000
   2 -22  -2   11073     870  10771    0.29    0.02  1.0000
   2  22  -2    9993     860  10120   -0.13   -0.03  1.0000
  -2 -22   2    9355     843   9477   -0.13    0.03  1.0000
   2 -22  -2   10413    1200  10120    0.29    0.02  1.0000
   0 -22  -2   36472    1052  40281   -1.93   -0.22  1.0000
   0 -22  -2   36595    1072  40411   -1.93   -0.22  1.0000
   0 -22   2   36106     997  39438   -1.69   -0.05  1.0000
   2 -22   2     290     806    145   -1.13   -0.14  1.0000
  -2 -22  -2     843    1120    545   -1.07   -0.36  1.0000
  -4 -22  -2   18850    1142  20082   -0.86    0.27  1.0000
   4 -22   2   18886     858  19922   -0.74    0.25  1.0000
   4 -22   2   16618    1176  17591   -0.74    0.25  1.0000
   6 -22   2    1098     762   1645    1.50    0.14  1.0000
   6  22   2     144    1026    361    1.36   -0.23  1.0000
   6 -22   2     512    1058    902    1.50    0.14  1.0000
  -6 -22  -2    1127     692   1645    1.36    0.23  1.0000
  -8 -22  -2   38178    1141  38647   -0.24   -0.24  1.0000
   8 -22   2   39503     912  40223   -0.35   -0.20  1.0000
   8 -22   2   41293    1138  42029   -0.35   -0.20  1.0000
   8  22   2   40808    1187  41293   -0.24    0.24  1.0000
  10  22   2    4317     915   4012    0.44    0.41  1.0000
 -10 -22  -2    4100     656   3802    0.44   -0.41  1.0000
  10 -22   2    3575     681   3282    0.50   -0.06  1.0000
  12  22   2    2069    1079   1889    0.39    0.17  1.0000
 -12 -22  -2    1054    1081    926    0.39   -0.17  1.0000
  12 -22   2     397     795    355    0.19    0.23  1.0000
 -14 -22  -2   17988    1164  18402   -0.30    0.03  1.0000
  14 -22   2   15691     863  15845   -0.13    0.24  1.0000
  14  22   2   17288    1141  17694   -0.30   -0.03  1.0000
  15 -23  -2       4     901   -739   -0.40    0.10  1.0000
 -15 -23   2       2     851   -308   -0.26   -0.03  1.0000
  15  23  -2     735     849    666   -0.26    0.03  1.0000
  13  23  -2    4392     776   4402    0.02    0.02  1.0000
 -13 -23   2    5399    1082   5410    0.02   -0.02  1.0000
  13 -23  -2    6974     804   6869   -0.13   -0.10  1.0000
 -11 -23   2   12323    1137  11299    0.93    0.02  1.0000
  11 -23  -2   13553     862  12567    0.86   -0.15  1.0000
  11  23  -2   14531     814  13417    0.93   -0.02  1.0000
   9  23  -2     788     646    678   -0.44   -0.20  1.0000
   9 -23  -2     446     944    361   -0.39    0.22  1.0000
  -9 -23   2       6     653   -332   -0.44    0.20  1.0000
   7  23  -2    2662     972   2991   -0.62    0.10  1.0000
   7 -23  -2     599     727    790   -0.72    0.06  1.0000
  -7 -23   2     813     705    999   -0.62   -0.10  1.0000
  -5 -23   2    3666    1023   4844   -1.80   -0.56  1.0000
   5  23  -2    2113     731   3024   -1.80    0.56  1.0000
   5 -23  -2    2557     765   3501   -1.70   -0.01  1.0000
   5 -23  -2    2604     757   3556   -1.70   -0.01  1.0000
   3 -23  -2   23031    1167  19118   -2.67    0.03  1.0000
   3  23  -2   22733    1107  19381   -2.28    0.03  1.0000
  -3 -23   2   23756    1112  20326   -2.28   -0.03  1.0000
   3 -23  -2   21358     862  17597   -2.67    0.03  1.0000
   1 -23  -2    9111     854   7429    1.83   -0.03  1.0000
  -1 -23   2    9198     820   7432    1.92   -0.07  1.0000
   1 -23  -2    9181     843   7492    1.83   -0.03  1.0000
   1 -23   2   48002    1268  49645    0.73    0.14  1.0000
  -1 -23  -2   51666    1311  53569    0.83    0.49  1.0000
  -1 -23  -2   47601    1339  49428    0.83    0.49  1.0000
  -3 -23  -2   17007    1135  18940    1.43    0.02  1.0000
   3 -23   2   16976     855  18988    1.49   -0.15  1.0000
   3 -23   2   18214     863  20296    1.49   -0.15  1.0000
   5 -23   2   27074    1161  28279   -0.72   -0.25  1.0000
   5 -23   2   30429    1144  31706   -0.72   -0.25  1.0000
  -5 -23  -2   28547    1142  29625   -0.62   -0.39  1.0000
   5  23   2   27877     922  28943   -0.62    0.39  1.0000
   7 -23   2   13499     788  12656   -0.73    0.06  1.0000
   7  23   2   12227    1047  11518   -0.64   -0.06  1.0000
   7 -23   2   13361    1040  12522   -0.73    0.06  1.0000
  -7 -23  -2   12384     753  11671   -0.64    0.06  1.0000
  -9 -23  -2       3     904  -1801    0.07    0.32  1.0000
   9  23   2     822     917    791    0.07   -0.32  1.0000
   9 -23   2    1753     656   1682    0.23    0.17  1.0000
   9 -23   2       2     959   -937    0.23    0.17  1.0000
 -11 -23  -2     348    1080    236   -0.63    0.27  1.0000
  11 -23   2    1327     791   1086   -0.68   -0.10  1.0000
  11  23   2      12     787   -525   -0.63   -0.27  1.0000
  13  23   2       0     748   -573    0.07   -0.06  1.0000
 -13 -23  -2       0     748   -190    0.07    0.06  1.0000
  13 -23   2    1367    1085   1265    0.25   -0.30  1.0000
 -15 -23  -2     516     851    553    0.16    0.00  1.0000
 -14 -24   2    2477     902   2527    0.10    0.02  1.0000
  14  24  -2    4779     873   4848    0.10   -0.02  1.0000
  14 -24  -2    2942     937   3119    0.31   -0.11  1.0000
 -12 -24   2   17353    1139  16751   -0.46    0.01  1.0000
  12  24  -2   15272     855  14708   -0.46   -0.01  1.0000
  12 -24  -2   18020     882  17486   -0.38    0.21  1.0000
 -10 -24   2   14438     845  13751   -0.57   -0.10  1.0000
  10 -24  -2   17865    1202  17026   -0.63   -0.03  1.0000
  10  24  -2   17223    1148  16472   -0.57    0.10  1.0000
   8  24  -2   13220     713  14246    0.87    0.10  1.0000
  -8 -24   2   12056     968  13037    0.87   -0.10  1.0000
   8 -24  -2   12883    1023  13951    0.90   -0.25  1.0000
   6 -24  -2   29287     863  29918    0.37    0.08  1.0000
   6  24  -2   26451     826  26984    0.29   -0.44  1.0000
  -6 -24   2   27800    1077  28346    0.29    0.44  1.0000
   4 -24  -2   16171     849  19884    2.74   -0.01  1.0000
  -4 -24   2   14021     808  17480    2.72    0.17  1.0000
   4 -24  -2   15666     838  19323    2.74   -0.01  1.0000
   4  24  -2   16343    1072  20063    2.72   -0.17  1.0000
   2  24  -2   26195     844  25769   -0.26   -0.03  1.0000
  -2 -24   2   27922    1111  27483   -0.26    0.03  1.0000
   2 -24  -2   23085    1180  23276    0.13    0.09  1.0000
   2 -24  -2   27564    1152  27772    0.13    0.09  1.0000
   0 -24  -2   54514    1059  50803   -1.61   -0.27  1.0000
   0 -24  -2   54818    1050  51097   -1.61   -0.27  1.0000
   0 -24   2   56819    1002  53388   -1.44   -0.04  1.0000
   2 -24   2    7533    1067   6891   -0.76    0.08  1.0000
  -2 -24  -2    6450    1068   5954   -0.67   -0.42  1.0000
  -4 -24  -2   30936     889  29325   -0.90    0.34  1.0000
   4 -24   2   33855    1153  32167   -0.93    0.24  1.0000
   4 -24   2   31541    1178  29912   -0.93    0.24  1.0000
   6 -24   2   35571    1116  38306    1.40    0.08  1.0000
   6 -24   2   35650    1160  38388    1.40    0.08  1.0000
  -6 -24  -2   32532    1122  34830    1.25    0.17  1.0000
   6  24   2   35096    1179  37482    1.25   -0.17  1.0000
   8  24   2    3339     683   3298   -0.10    0.24  1.0000
   8 -24   2    3349     686   3229   -0.19   -0.17  1.0000
  -8 -24  -2    3462     921   3420   -0.10   -0.24  1.0000
   8 -24   2    4972     680   4825   -0.19   -0.17  1.0000
  10 -24   2   26781     941  27574    0.48   -0.09  1.0000
  10 -24   2   28071     981  28883    0.48   -0.09  1.0000
 -10 -24  -2   29032     946  29931    0.51   -0.22  1.0000
  10  24   2   26762     967  27626    0.51    0.22  1.0000
  12 -24   2    6623     811   6777    0.15    0.31  1.0000
 -12 -24  -2    5671    1075   5890    0.27   -0.18  1.0000
  12  24   2    5946    1090   6170    0.27    0.18  1.0000
  14  24   2    5656     950   5508   -0.20    0.01  1.0000
 -14 -24  -2    7145     942   6979   -0.20   -0.01  1.0000
  14 -24   2    6610     953   6487   -0.15    0.05  1.0000
  13  25  -2    2709    1042   2770    0.12    0.03  1.0000
 -13 -25   2    3787    1051   3860    0.12   -0.03  1.0000
  13 -25  -2    3333     766   3306   -0.05   -0.04  1.0000
  11  25  -2   17057    1143  17989    0.69   -0.05  1.0000
 -11 -25   2   16551    1136  17470    0.69    0.05  1.0000
  11 -25  -2   14713     893  15684    0.77   -0.16  1.0000
   9  25  -2   79147    1372  78559   -0.21   -0.12  1.0000
  -9 -25   2   76993    1110  76413   -0.21    0.12  1.0000
   9 -25  -2   70129    1157  69741   -0.14    0.19  1.0000
   7 -25  -2   12319     747  11782   -0.48    0.12  1.0000
   7  25  -2   12046     711  11601   -0.39    0.21  1.0000
  -7 -25   2   11255     698  10825   -0.39   -0.21  1.0000
  -5 -25   2    5954     703   5160   -1.03   -0.28  1.0000
   5  25  -2    5825     690   5040   -1.03    0.28  1.0000
   5 -25  -2    6152     740   5342   -1.08   -0.15  1.0000
   5 -25  -2    7313    1005   6428   -1.08   -0.15  1.0000
   3 -25  -2   64196    1071  59253   -1.97   -0.02  1.0000
   3  25  -2   65487    1230  60801   -1.84    0.01  1.0000
  -3 -25   2   64509     990  59859   -1.84   -0.01  1.0000
   3 -25  -2   61109    1029  56289   -1.97   -0.02  1.0000
   1 -25  -2   26798    1193  29426    1.55    0.00  1.0000
   1 -25  -2   28184    1184  30878    1.55    0.00  1.0000
  -1 -25   2   26110     865  28961    1.70    0.03  1.0000
   1 -25   2       4     721   -133    0.39   -0.05  1.0000
  -1 -25  -2      15     705   -260    0.56    0.53  1.0000
  -1 -25  -2    1338     743   1071    0.56    0.53  1.0000
  -3 -25  -2   13070     798  14413    1.14    0.03  1.0000
   3 -25   2   13996     793  15601    1.32   -0.22  1.0000
   3 -25   2   12906     799  14449    1.32   -0.22  1.0000
   5 -25   2   65375     995  64180   -0.46   -0.14  1.0000
  -5 -25  -2   66662    1275  65607   -0.42   -0.33  1.0000
   5 -25   2   61116     981  59961   -0.46   -0.14  1.0000
   7  25   2   21689    1049  20862   -0.55   -0.12  1.0000
  -7 -25  -2   20853    1025  20042   -0.55    0.12  1.0000
   7 -25   2   19184    1027  18237   -0.69    0.09  1.0000
   7 -25   2   20320    1049  19345   -0.69    0.09  1.0000
   9  25   2   10354     868  10177   -0.16   -0.19  1.0000
  -9 -25  -2   10009    1133   9835   -0.16    0.19  1.0000
   9 -25   2   10114     877  10145    0.02    0.21  1.0000
   9 -25   2   11128    1179  11161    0.02    0.21  1.0000
  11 -25   2    5181     824   4784   -0.55   -0.17  1.0000
 -11 -25  -2    5933    1091   5547   -0.49    0.15  1.0000
  11 -25   2    5911    1120   5486   -0.55   -0.17  1.0000
  11  25   2    6699    1101   6289   -0.49   -0.15  1.0000
 -13 -25  -2   57048    1526  57112    0.03    0.11  1.0000
  13 -25   2   49870    1193  50273    0.18   -0.19  1.0000
  13  25   2   50082    1213  50142    0.03   -0.11  1.0000
  14  26  -2     426     837    406   -0.10    0.00  1.0000
  14 -26  -2     815     871    852    0.11   -0.13  1.0000
  12  26  -2       2     726   -367   -0.28   -0.05  1.0000
 -12 -26   2     688    1036    629   -0.28    0.05  1.0000
  12 -26  -2      39     772     26   -0.22    0.17  1.0000
  10  26  -2    6349     816   5932   -0.52    0.13  1.0000
 -10 -26   2    6407    1113   5988   -0.52   -0.13  1.0000
  10 -26  -2    6775     844   6207   -0.70    0.01  1.0000
  -8 -26   2    5966     816   5508    0.60    0.07  1.0000
   8  26  -2    3426     806   3081    0.60   -0.07  1.0000
   8 -26  -2    4116     832   3742    0.59   -0.24  1.0000
   6  26  -2   11758     963  11732   -0.03   -0.26  1.0000
   6 -26  -2   11377     997  11510    0.12    0.09  1.0000
   6 -26  -2    9032    1020   9150    0.12    0.09  1.0000
  -6 -26   2   10180     710  10156   -0.03    0.26  1.0000
   4  26  -2     411     948    122    1.82   -0.02  1.0000
  -4 -26   2    1901     677   1182    1.82    0.02  1.0000
   4 -26  -2    1308     984    738    1.78    0.11  1.0000
   4 -26  -2     603     996    242    1.78    0.11  1.0000
  -2 -26   2    3753     721   3621   -0.21    0.00  1.0000
   2 -26  -2    2879     742   2856   -0.04    0.05  1.0000
   2 -26  -2    2660     743   2638   -0.04    0.05  1.0000
   0 -26  -2      43     717    -39   -1.25   -0.33  1.0000
   0 -26   2     171    1003     57   -1.09   -0.06  1.0000
   0 -26  -2      43     715    -22   -1.25   -0.33  1.0000
   2 -26   2    4955     764   5288   -0.46    0.24  1.0000
  -2 -26  -2    7973    1008   8358   -0.41   -0.39  1.0000
   4 -26   2   18366    1036  17157   -0.90    0.14  1.0000
  -4 -26  -2   14942     796  14011   -0.76    0.22  1.0000
   4 -26   2   16609     780  15460   -0.90    0.14  1.0000
   6 -26   2   11107     749  10034    1.03    0.00  1.0000
   6 -26   2   13498     749  12313    1.03    0.00  1.0000
   6  26   2   12638     764  11653    0.88   -0.06  1.0000
  -6 -26  -2   12525     736  11545    0.88    0.06  1.0000
  -8 -26  -2    7097    1103   7140    0.05   -0.20  1.0000
   8 -26   2    6714     831   6754    0.05   -0.19  1.0000
   8 -26   2    7067    1184   7108    0.05   -0.19  1.0000
   8  26   2    5574     863   5612    0.05    0.20  1.0000
  10  26   2     204    1073    291    0.55    0.07  1.0000
 -10 -26  -2    1045    1045   1233    0.55   -0.07  1.0000
  10 -26   2       6     798  -1594    0.47   -0.12  1.0000
  10 -26   2       6     777   -200    0.47   -0.12  1.0000
  12 -26   2     157    1191    149    0.15    0.35  1.0000
 -12 -26  -2       1     880   -159    0.16   -0.14  1.0000
  12 -26   2    1259     771   1244    0.15    0.35  1.0000
  12  26   2     240     888    220    0.16    0.14  1.0000
  13  27  -2    2473     887   2400    0.15    0.06  1.0000
 -13 -27   2    1668    1260   1608    0.15   -0.06  1.0000
  13 -27  -2    2429    1274   2456   -0.06   -0.02  1.0000
  11  27  -2    1776     746   1582    0.47   -0.03  1.0000
 -11 -27   2    2689     756   2449    0.47    0.03  1.0000
  11 -27  -2    2252     770   1974    0.59   -0.13  1.0000
   9  27  -2   36617     929  36616    0.00   -0.06  1.0000
  -9 -27   2   35662    1238  35661    0.00    0.06  1.0000
   9 -27  -2   35971    1264  35801    0.09    0.09  1.0000
   7  27  -2    2199    1116   2365   -0.26    0.23  1.0000
   7 -27  -2     188     821    235   -0.31    0.15  1.0000
   7 -27  -2       3    1163  -1075   -0.31    0.15  1.0000
  -7 -27   2     407     797    480   -0.26   -0.23  1.0000
  -5 -27   2   12805     975  13272   -0.41    0.03  1.0000
   5  27  -2   14473     717  14969   -0.41   -0.03  1.0000
   5 -27  -2   14258    1029  14938   -0.57   -0.24  1.0000
   5 -27  -2   11901     758  12523   -0.57   -0.24  1.0000
  -3 -27   2   31168    1081  33427   -1.24   -0.04  1.0000
   3 -27  -2   30382     884  32387   -1.12   -0.06  1.0000
   3 -27  -2   29694     892  31676   -1.12   -0.06  1.0000
   3  27  -2   31277     842  33540   -1.24    0.04  1.0000
   1 -27  -2   15953     801  14498    1.17    0.12  1.0000
  -1 -27   2   18197     771  16538    1.24    0.16  1.0000
   1 -27  -2   17377    1070  15857    1.17    0.12  1.0000
  -1 -27  -2   10871    1026  10548    0.35    0.46  1.0000
  -1 -27  -2    9580    1012   9277    0.35    0.46  1.0000
   1 -27   2   10415    1016  10309    0.12   -0.17  1.0000
  -3 -27  -2    3142     955   2752    0.73    0.10  1.0000
   3 -27   2    3247     694   2733    0.96   -0.15  1.0000
   3 -27   2    3557     678   3018    0.96   -0.15  1.0000
   5 -27   2   48045     922  48403   -0.16   -0.04  1.0000
   5 -27   2   53968    1161  54347   -0.16   -0.04  1.0000
  -5 -27  -2   51686    1202  51998   -0.14   -0.14  1.0000
   7 -27   2    2943     827   3265   -0.59    0.10  1.0000
   7 -27   2    1518    1135   1751   -0.59    0.10  1.0000
  -7 -27  -2    3228     793   3484   -0.42    0.15  1.0000
   7  27   2    1513    1168   1690   -0.42   -0.15  1.0000
   9  27   2    3169     790   3338   -0.28   -0.11  1.0000
   9 -27   2    2157    1112   2238   -0.20    0.27  1.0000
   9 -27   2    3163     822   3261   -0.20    0.27  1.0000
  -9 -27  -2    1786    1085   1913   -0.28    0.11  1.0000
  11  27   2    5440    1105   5748   -0.41   -0.04  1.0000
 -11 -27  -2    5188    1076   5489   -0.41    0.04  1.0000
  11 -27   2    5088    1137   5414   -0.43   -0.21  1.0000
  11 -27   2    7567     780   7964   -0.43   -0.21  1.0000
  12 -28  -2   12688    1339  12723   -0.02    0.14  1.0000
  12  28  -2   12389     977  12548   -0.15   -0.10  1.0000
 -12 -28   2   15210     965  15386   -0.15    0.10  1.0000
  10  28  -2   19699    1157  20369   -0.46    0.10  1.0000
 -10 -28   2   19210     869  19872   -0.46   -0.10  1.0000
  10 -28  -2   17199     885  18065   -0.64    0.05  1.0000
   8 -28  -2     843    1125    747    0.31   -0.15  1.0000
   8  28  -2    1203    1081   1081    0.33   -0.14  1.0000
  -8 -28   2       3    1109  -1582    0.33    0.14  1.0000
   8 -28  -2     286    1127    231    0.31   -0.15  1.0000
   6  28  -2   56176    1304  56406   -0.10    0.00  1.0000
   6 -28  -2   50448    1063  50283    0.08    0.08  1.0000
   6 -28  -2   54842    1084  54670    0.08    0.08  1.0000
  -6 -28   2   54874    1334  55101   -0.10    0.00  1.0000
  -4 -28   2    8540     955   7721    0.91   -0.09  1.0000
   4  28  -2    9475     709   8611    0.91    0.09  1.0000
   4 -28  -2    8695     985   7885    0.90    0.22  1.0000
   4 -28  -2    8838     984   8022    0.90    0.22  1.0000
  -2 -28   2   15453     776  15611   -0.12   -0.02  1.0000
   2 -28  -2   17512    1079  17762   -0.19   -0.03  1.0000
   2 -28  -2   17694     797  17945   -0.19   -0.03  1.0000
   0 -28  -2   40261     992  41951   -0.84   -0.34  1.0000
   0 -28  -2   42249     966  43980   -0.84   -0.34  1.0000
   0 -28   2   44793     929  46243   -0.67   -0.09  1.0000
   2 -28   2     125     671    109   -0.10    0.23  1.0000
  -2 -28  -2     150     933    124   -0.08   -0.30  1.0000
   2 -28   2       2     686   -649   -0.10    0.23  1.0000
  -2 -28  -2       2     908   -100   -0.08   -0.30  1.0000
  -4 -28  -2   38313     943  39486   -0.59    0.00  1.0000
   4 -28   2   40324     895  41871   -0.75    0.00  1.0000
   4 -28   2   40650     897  42203   -0.75    0.00  1.0000
   6 -28   2    6611    1152   6115    0.62   -0.01  1.0000
  -6 -28  -2    5003    1115   4660    0.48   -0.06  1.0000
   6 -28   2    2271    1204   1984    0.62   -0.01  1.0000
   8  28   2    5123     804   5007    0.15    0.17  1.0000
   8 -28   2    4007     820   3851    0.27   -0.19  1.0000
  -8 -28  -2    3778    1080   3679    0.15   -0.17  1.0000
   8 -28   2    2221     814   2105    0.27   -0.19  1.0000
 -10 -28  -2   18756    1154  18099    0.48    0.00  1.0000
  10  28   2   17602    1174  16966    0.48    0.00  1.0000
  10 -28   2   15539    1166  15058    0.39   -0.12  1.0000
  10 -28   2   16234    1197  15742    0.39   -0.12  1.0000
  12  28   2    1830    1244   1780    0.11    0.06  1.0000
  12 -28   2    1732     890   1638    0.19    0.32  1.0000
 -12 -28  -2     755    1243    723    0.11   -0.06  1.0000
  12 -28   2     223     926    189    0.19    0.32  1.0000
 -11 -29   2    4557     911   4332    0.34   -0.04  1.0000
  11  29  -2    6498    1282   6229    0.34    0.04  1.0000
  11 -29  -2    4472    1314   4213    0.38   -0.10  1.0000
   9  29  -2    1788     745   1727    0.14   -0.02  1.0000
   9 -29  -2       1     811   -465    0.21   -0.01  1.0000
  -9 -29   2       1    1069   -343    0.14    0.02  1.0000
   9 -29  -2     763     783    704    0.21   -0.01  1.0000
   7 -29  -2   22598     925  22902   -0.20    0.11  1.0000
   7  29  -2   24601    1192  24903   -0.19    0.11  1.0000
   7 -29  -2   23038     920  23345   -0.20    0.11  1.0000
  -7 -29   2   23181     911  23474   -0.19   -0.11  1.0000
  -5 -29   2    1937    1107   1915   -0.03    0.30  1.0000
   5 -29  -2    2426     843   2278   -0.28   -0.29  1.0000
   5  29  -2     892    1116    876   -0.03   -0.30  1.0000
   5 -29  -2     232     811    187   -0.28   -0.29  1.0000
  -3 -29   2    3207     667   3559   -0.59   -0.08  1.0000
   3 -29  -2    4014     834   4292   -0.43   -0.09  1.0000
   3 -29  -2    5367    1171   5688   -0.43   -0.09  1.0000
   1 -29  -2     850     944    650    0.78    0.21  1.0000
  -1 -29   2    1260     658   1011    0.71    0.19  1.0000
   1 -29  -2      17     947   -130    0.78    0.21  1.0000
  -1 -29  -2     175     659    203    0.05    0.31  1.0000
  -1 -29  -2     144     641    170    0.05    0.31  1.0000
   1 -29   2     852     668    918   -0.14   -0.18  1.0000
   3 -29   2    2613     836   2349    0.53    0.00  1.0000
  -3 -29  -2    1838     828   1728    0.28    0.16  1.0000
   3 -29   2    2628     816   2363    0.53    0.00  1.0000
   5 -29   2    5988     828   6085    0.12   -0.01  1.0000
   5 -29   2    5049     825   5138    0.12   -0.01  1.0000
  -5 -29  -2    5199    1128   5316    0.16    0.07  1.0000
   7 -29   2   14763     870  15430   -0.54    0.05  1.0000
  -7 -29  -2   14064    1153  14521   -0.37    0.15  1.0000
   7 -29   2   14125    1182  14778   -0.54    0.05  1.0000
   9 -29   2     378    1099    422   -0.25    0.22  1.0000
  -9 -29  -2     125    1035    151   -0.21    0.07  1.0000
   9  29   2       1     772   -217   -0.21   -0.07  1.0000
   9 -29   2     660    1099    718   -0.25    0.22  1.0000
 -11 -29  -2     509    1206    592   -0.36   -0.05  1.0000
  11  29   2     404    1256    478   -0.36    0.05  1.0000
  11 -29   2     972     885   1089   -0.33   -0.19  1.0000
  11 -29   2     705    1291    805   -0.33   -0.19  1.0000
  10 -30  -2       6    1265   -968   -0.49    0.05  1.0000
  10  30  -2       4     894   -523   -0.40    0.02  1.0000
  10 -30  -2       6     920   -932   -0.49    0.05  1.0000
 -10 -30   2       4    1251    -23   -0.40   -0.02  1.0000
   8 -30  -2     964     794    989    0.07   -0.05  1.0000
   8  30  -2     922     777    954    0.10   -0.10  1.0000
   8 -30  -2    1240     777   1268    0.07   -0.05  1.0000
  -8 -30   2    2099    1081   2147    0.10    0.10  1.0000
   6 -30  -2    1110     814   1146    0.11    0.11  1.0000
   6 -30  -2     433    1109    456    0.11    0.11  1.0000
   6  30  -2    1537    1078   1521   -0.03    0.26  1.0000
  -6 -30   2    2810    1088   2789   -0.03   -0.26  1.0000
  -4 -30   2    4033     839   4128    0.15   -0.18  1.0000
   4 -30  -2    6187     838   6434    0.32    0.30  1.0000
   4 -30  -2    6340     843   6591    0.32    0.30  1.0000
   2 -30  -2     156    1129    187   -0.23   -0.09  1.0000
   2 -30  -2     494    1144    548   -0.23   -0.09  1.0000
  -2 -30   2       0     804   -922   -0.06    0.02  1.0000
   0 -30  -2    5531     836   5239   -0.41   -0.27  1.0000
   0 -30  -2    3476    1185   3245   -0.41   -0.27  1.0000
   0 -30   2    2758     854   2615   -0.27   -0.04  1.0000
  -2 -30  -2   10732    1172  11041    0.29   -0.17  1.0000
   2 -30   2   12385    1181  12615    0.20    0.11  1.0000
  -2 -30  -2    9794     873  10089    0.29   -0.17  1.0000
   2 -30   2   10185     879  10394    0.20    0.11  1.0000
  -4 -30  -2     888    1104    770   -0.44   -0.16  1.0000
   4 -30   2      10     807   -588   -0.60   -0.08  1.0000
   4 -30   2    1321     805   1106   -0.60   -0.08  1.0000
   6 -30   2    6569     837   6837    0.32    0.05  1.0000
   6 -30   2    6165     844   6424    0.32    0.05  1.0000
  -6 -30  -2    6995    1116   7172    0.20   -0.13  1.0000
   8 -30   2    3302     796   3522    0.38   -0.11  1.0000
  -8 -30  -2    4164     773   4300    0.20   -0.13  1.0000
   8 -30   2    3442    1096   3666    0.38   -0.11  1.0000
 -10 -30  -2    2977    1255   3141    0.30    0.04  1.0000
  10 -30   2    2813     925   2937    0.23   -0.04  1.0000
  10  30   2    4668    1272   4873    0.30   -0.04  1.0000
  10 -30   2    1049    1304   1125    0.23   -0.04  1.0000
   9  31  -2    5193     915   5356    0.22    0.01  1.0000
   9 -31  -2    6289    1319   6489    0.25   -0.03  1.0000
  -9 -31   2    3520     940   3654    0.22   -0.01  1.0000
   9 -31  -2    6027     934   6223    0.25   -0.03  1.0000
   7  31  -2   18471    1192  18336   -0.10   -0.07  1.0000
   7 -31  -2   18073     960  17967   -0.08    0.01  1.0000
   7 -31  -2   20370     913  20258   -0.08    0.01  1.0000
  -7 -31   2   17326     876  17195   -0.10    0.07  1.0000
  -5 -31   2      50     770     92    0.17    0.49  1.0000
   5  31  -2       7     772   -525    0.17   -0.49  1.0000
   5 -31  -2     637     781    696   -0.13   -0.33  1.0000
   5 -31  -2     469     781    520   -0.13   -0.33  1.0000
  -3 -31   2    5533     834   5503   -0.03   -0.08  1.0000
   3 -31  -2    5802     818   5787   -0.03   -0.10  1.0000
   3 -31  -2    8218     815   8200   -0.03   -0.10  1.0000
   1 -31  -2    6741    1167   7069    0.41    0.22  1.0000
   1 -31  -2    9186     836   9568    0.41    0.22  1.0000
  -1 -31   2    8730    1158   8956    0.23    0.06  1.0000
   1 -31   2   10808     848  10527   -0.26   -0.15  1.0000
  -1 -31  -2    9384    1178   9155   -0.22    0.14  1.0000
  -1 -31  -2   10249    1169  10010   -0.22    0.14  1.0000
   3 -31   2    4142    1106   4275    0.19    0.12  1.0000
   3 -31   2    2314     809   2414    0.19    0.12  1.0000
  -3 -31  -2    3702     805   3638   -0.08    0.15  1.0000
   5 -31   2    1932    1143   2072    0.32   -0.04  1.0000
   5 -31   2    3821     784   4017    0.32   -0.04  1.0000
  -5 -31  -2    1512     777   1644    0.35    0.17  1.0000
   7 -31   2   22981    1193  22189   -0.52   -0.02  1.0000
  -7 -31  -2   22069    1212  21454   -0.41    0.13  1.0000
   7 -31   2   20110     899  19369   -0.52   -0.02  1.0000
   9  31   2    3832     921   3815   -0.02   -0.03  1.0000
   9 -31   2    4851     952   4759   -0.14    0.08  1.0000
   9 -31   2    3325     925   3249   -0.14    0.08  1.0000
  -9 -31  -2    6175    1251   6154   -0.02    0.03  1.0000
   8  32  -2    2152     910   2108   -0.09    0.00  1.0000
   8 -32  -2    3699    1296   3624   -0.12    0.01  1.0000
   8 -32  -2    3205     910   3136   -0.12    0.01  1.0000
  -8 -32   2    2574     894   2526   -0.09    0.00  1.0000
   6  32  -2    5348     779   5332    0.01    0.44  1.0000
   6 -32  -2    5559    1103   5614    0.09    0.17  1.0000
  -6 -32   2    3887     810   3873    0.01   -0.44  1.0000
   6 -32  -2    4853    1108   4904    0.09    0.17  1.0000
  -4 -32   2       5     777   -522   -0.36   -0.25  1.0000
   4 -32  -2       2    1105   -846   -0.01    0.29  1.0000
   4 -32  -2       2    1102    -53   -0.01    0.29  1.0000
   2 -32  -2   11313     843  11127   -0.18   -0.12  1.0000
  -2 -32   2    7430     830   7437    0.00    0.09  1.0000
   2 -32  -2    6693     832   6550   -0.18   -0.12  1.0000
   0 -32  -2    8353    1175   8295   -0.07   -0.16  1.0000
   0 -32   2   13464    1145  13482    0.01    0.11  1.0000
   0 -32  -2   10417     853  10352   -0.07   -0.16  1.0000
   2 -32   2       2     782   -158    0.28   -0.01  1.0000
  -2 -32  -2     660     760    546    0.47   -0.04  1.0000
   2 -32   2       2    1124  -2100    0.28   -0.01  1.0000
  -2 -32  -2     681     778    565    0.47   -0.04  1.0000
  -4 -32  -2    7018    1136   6781   -0.30   -0.17  1.0000
   4 -32   2    4909     845   4588   -0.46   -0.08  1.0000
   4 -32   2    4721    1138   4406   -0.46   -0.08  1.0000
   6 -32   2     529     786    568    0.15    0.09  1.0000
   6 -32   2    1585    1075   1652    0.15    0.09  1.0000
  -6 -32  -2     544    1052    573    0.08   -0.15  1.0000
  -8 -32  -2    1715    1250   1805    0.20   -0.08  1.0000
   8 -32   2    1199     927   1324    0.35    0.00  1.0000
   8 -32   2    1747     921   1897    0.35    0.00  1.0000
   7 -33  -2     619    1275    644    0.08   -0.09  1.0000
   7  33  -2     876    1247    908    0.02   -0.21  1.0000
   7 -33  -2       0    1287  -1946    0.08   -0.09  1.0000
  -7 -33   2       1    1264  -1269    0.02    0.21  1.0000
  -5 -33   2      96     753    146    0.28    0.52  1.0000
   5 -33  -2       2     773    -97    0.00   -0.31  1.0000
   5 -33  -2       2    1086   -649    0.00   -0.31  1.0000
   3 -33  -2    1166    1093   1219    0.15   -0.06  1.0000
  -3 -33   2     483     763    554    0.31   -0.01  1.0000
   3 -33  -2       1     772   -140    0.15   -0.06  1.0000
  -1 -33   2     106    1100    120   -0.13   -0.15  1.0000
   1 -33  -2     267    1088    248    0.11    0.19  1.0000
   1 -33  -2     769     775    738    0.11    0.19  1.0000
   1 -33   2       1    1077   -315   -0.18   -0.14  1.0000
  -1 -33  -2     351    1088    410   -0.30    0.02  1.0000
  -1 -33  -2       2    1103    -66   -0.30    0.02  1.0000
   1 -33   2    1964    1084   2045   -0.18   -0.14  1.0000
  -3 -33  -2     344    1072    390   -0.24    0.07  1.0000
  -3 -33  -2     526     781    583   -0.24    0.07  1.0000
   3 -33   2       1     769   -225    0.00    0.15  1.0000
   3 -33   2       1     771  -1230    0.00    0.15  1.0000
   5 -33   2    3564    1190   3353    0.35   -0.05  1.0000
   5 -33   2    2294     915   2125    0.35   -0.05  1.0000
  -5 -33  -2    1699    1177   1557    0.35    0.16  1.0000
   7 -33   2     333     911    256   -0.44   -0.03  1.0000
   7 -33   2     995     901    858   -0.44   -0.03  1.0000
  -7 -33  -2     350    1244    276   -0.41    0.12  1.0000
   6 -34  -2       1    1275   -894   -0.03    0.21  1.0000
   6 -34  -2      38     905     53   -0.03    0.21  1.0000
  -6 -34   2    2631    1229   2873   -0.04   -0.46  1.0000
  -4 -34   2    8194     934   8739   -0.57   -0.26  1.0000
   4 -34  -2    7766    1347   7945   -0.19    0.21  1.0000
   4 -34  -2    4553    1010   4690   -0.19    0.21  1.0000
  -2 -34   2    3694    1099   3646    0.07    0.12  1.0000
   2 -34  -2    3621     795   3675   -0.10   -0.14  1.0000
   2 -34  -2    3494    1090   3547   -0.10   -0.14  1.0000
   0 -34   2    1254     778   1193    0.14    0.25  1.0000
   0 -34  -2    2013    1096   1965    0.10   -0.07  1.0000
   0 -34  -2    1301     777   1263    0.10   -0.07  1.0000
  -2 -34  -2    6703    1079   6399    0.37    0.03  1.0000
   2 -34   2    3031    1237   2948    0.16   -0.07  1.0000
   2 -34   2    2142    1247   2072    0.16   -0.07  1.0000
  -2 -34  -2    3367     806   3153    0.37    0.03  1.0000
  -4 -34  -2    8304     976   8404   -0.11   -0.09  1.0000
   4 -34   2    6925     989   7131   -0.24   -0.06  1.0000
   4 -34   2   10838    1349  11096   -0.24   -0.06  1.0000
  -4 -34  -2   10374    1330  10486   -0.11   -0.09  1.0000
   6 -34   2    2235    1264   2209    0.05    0.03  1.0000
   6 -34   2    3540    1286   3507    0.05    0.03  1.0000
  -6 -34  -2    1395     887   1366    0.06   -0.15  1.0000
  -5 -35   2    3191    1257   2987    0.32    0.40  1.0000
   5 -35  -2    2110     904   2037    0.13   -0.22  1.0000
   3 -35  -2   14116    1003  13864    0.21    0.02  1.0000
  -3 -35   2   14194    1006  13722    0.39    0.06  1.0000
   3 -35  -2   10689    1389  10470    0.21    0.02  1.0000
  -1 -35   2    1642     925   1806   -0.34   -0.26  1.0000
   1 -35  -2    2039     918   2082   -0.07    0.14  1.0000
   1 -35  -2    3811    1293   3870   -0.07    0.14  1.0000
  -1 -35  -2    1834     922   1909   -0.18   -0.03  1.0000
   1 -35   2    1704     920   1708    0.00   -0.11  1.0000
   1 -35   2    2283     926   2288    0.00   -0.11  1.0000
  -1 -35  -2    2860     929   2954   -0.18   -0.03  1.0000
   3 -35   2    4662     934   4728   -0.11    0.11  1.0000
  -3 -35  -2    3368    1294   3505   -0.23    0.00  1.0000
   3 -35   2    4794     959   4861   -0.11    0.11  1.0000
  -3 -35  -2    4114     937   4265   -0.23    0.00  1.0000
   0 -36   2     604     907    555    0.18    0.27  1.0000
   0 -36  -2    3578    1248   3487    0.15   -0.02  1.0000
 -19   1   3   11685     949  11774    0.09   -0.18  1.0000
  19  -1  -3    9491    1256   9571    0.09    0.18  1.0000
  19   1  -3   11253    1272  11347   -0.09    0.11  1.0000
 -19  -1   3   10074     947  10163   -0.09   -0.11  1.0000
  17   1  -3    3096     754   3189   -0.15    0.16  1.0000
  17  -1  -3    3053    1054   3159    0.19   -0.03  1.0000
 -17   1   3    4535    1099   4664    0.19    0.03  1.0000
 -17  -1   3    2336     772   2417   -0.15   -0.16  1.0000
  15   1  -3    5034     915   4759    0.36   -0.32  1.0000
 -15   1   3    5015     691   5037    0.05    0.20  1.0000
 -15  -1   3    7654     934   7315    0.36    0.32  1.0000
  15  -1  -3    3694     673   3713    0.05   -0.20  1.0000
  13   1  -3    1141     965   1068   -0.13   -0.18  1.0000
  13  -1  -3       1     965   -813    0.20   -0.14  1.0000
 -13   1   3       1    1007  -1562    0.20    0.14  1.0000
 -13  -1   3       1     695   -511   -0.13    0.18  1.0000
 -11  -1   3   99406    1157  98481    0.28    0.43  1.0000
  11   1  -3  100176    1396  99247    0.28   -0.43  1.0000
 -11   1   3  101733    1170 100666   -0.32    0.28  1.0000
  11  -1  -3   99623    1148  98567   -0.32   -0.28  1.0000
  -9   1   3   65927    1026  67771    0.70    0.10  1.0000
  -9  -1   3   69825    1009  71160   -0.50    0.02  1.0000
   9  -1  -3   68659    1013  70540    0.70   -0.10  1.0000
   9   1  -3   70353    1190  71693   -0.50   -0.02  1.0000
  -7   1   3     304     939    347   -0.29   -0.09  1.0000
  -7  -1   3     994     962   1117    0.38    0.05  1.0000
   7  -1  -3       9     929     17   -0.29    0.09  1.0000
   7   1  -3       4     737  -1332    0.38   -0.05  1.0000
  -5   1   3  483533    2532 485795    0.32    0.13  1.0000
  -5  -1   3  501956    2488 505235   -0.46    0.08  1.0000
   5   1  -3  484219    2464 487439   -0.46   -0.08  1.0000
   5  -1  -3  494025    2668 496312    0.32   -0.13  1.0000
   3   1  -3  413301    2660 411857    0.22    0.13  1.0000
  -3   1   3  413657    2780 414980    0.20   -0.15  1.0000
  -3  -1   3  400254    2511 398833    0.22   -0.13  1.0000
   3  -1  -3  411454    2778 412773    0.20    0.15  1.0000
  -1   1   3   79010    1721  76987   -0.71   -0.10  1.0000
   1   1  -3   78073    1634  77615    0.17   -0.18  1.0000
  -1  -1   3   79303    1634  78841    0.17    0.18  1.0000
   1  -1  -3   71606    1491  69680   -0.71    0.10  1.0000
   1   1   3  242205    3232 248146    1.20   -0.43  1.0000
   1  -1   3  238641    2679 247550   -1.79   -0.33  1.0000
   3  -1   3   13235    1207  12651    0.52   -0.22  1.0000
   3  -1   3   11610    1184  11064    0.52   -0.22  1.0000
   3   1   3   13051    1258  11789   -1.11    0.10  1.0000
   3   1   3   12529    1210  11293   -1.11    0.10  1.0000
  -5  -1  -3   93350    1776  92891   -0.16   -0.21  1.0000
   5  -1   3   92276    1628  93962   -0.54    0.16  1.0000
   5   1   3   95068    1706  94605   -0.16    0.21  1.0000
   7   1   3   56148    1320  56693    0.23   -0.17  1.0000
  -7  -1  -3   52362    1366  52888    0.23    0.17  1.0000
  -7   1  -3   55510    1346  55237    0.11    0.12  1.0000
   7  -1   3   54160    1086  53890    0.11   -0.12  1.0000
   9  -1   3    3617     675   3852    0.39    0.04  1.0000
   9   1   3    3491     675   3553   -0.10    0.01  1.0000
  -9  -1  -3    3477     705   3539   -0.10   -0.01  1.0000
  -9   1  -3    4025     701   4273    0.39   -0.04  1.0000
 -11   1  -3  137174    1687 137351   -0.04    0.15  1.0000
  11   1   3  129960    1588 132040    0.56   -0.26  1.0000
 -11  -1  -3  132809    1671 134912    0.56    0.26  1.0000
  11  -1   3  136876    1602 137053   -0.04   -0.15  1.0000
  13  -1   3    3804     982   3645    0.26   -0.04  1.0000
 -13  -1  -3    5054     737   4933   -0.17    0.03  1.0000
  13   1   3    3133     704   3038   -0.17   -0.03  1.0000
 -13   1  -3    5420     739   5230    0.26    0.04  1.0000
  15  -1   3   14974     841  14755    0.17    0.18  1.0000
  15   1   3   15234     863  15064   -0.12    0.31  1.0000
 -15   1  -3   13325     915  13118    0.17   -0.18  1.0000
 -15  -1  -3   15289     889  15119   -0.12   -0.31  1.0000
  17  -1   3   40354    1249  40125    0.12   -0.08  1.0000
  17   1   3   40880    1241  40844   -0.02   -0.11  1.0000
 -17   1  -3   38818    1022  38594    0.12    0.08  1.0000
 -17  -1  -3   33667    1339  33634   -0.02    0.11  1.0000
  18  -2  -3   35340     922  34714   -0.33   -0.06  1.0000
  18   2  -3   36924     925  36448    0.26   -0.29  1.0000
 -18   2   3   33548     949  32938   -0.33    0.06  1.0000
 -18  -2   3   37211    1229  36733    0.26    0.29  1.0000
  16  -2  -3      32     749     27   -0.02    0.15  1.0000
 -16   2   3     831    1106    809   -0.02   -0.15  1.0000
 -16  -2   3       1    1110   -956   -0.08   -0.13  1.0000
  16   2  -3       1    1068   -655   -0.08    0.13  1.0000
  14  -2  -3   31335    1045  30914   -0.23    0.15  1.0000
  14   2  -3   29700     777  29958   -0.16    0.28  1.0000
 -14   2   3   31254    1081  30834   -0.23   -0.15  1.0000
 -14  -2   3   30293    1069  30554   -0.16   -0.28  1.0000
 -12  -2   3   46376     951  46584   -0.07   -0.36  1.0000
  12   2  -3   47402    1192  47612   -0.07    0.36  1.0000
  12  -2  -3   47533     931  48079    0.24    0.14  1.0000
 -12   2   3   45805     964  46341    0.24   -0.14  1.0000
 -10  -2   3     726     635    732    0.07   -0.32  1.0000
  10  -2  -3    1366     875   1328   -0.20    0.26  1.0000
  10   2  -3    1297     615   1306    0.07    0.32  1.0000
 -10   2   3     798     903    768   -0.20   -0.26  1.0000
  -8   2   3  362744    1945 357690   -0.84    0.12  1.0000
  -8  -2   3  369212    2056 365464    0.61    0.12  1.0000
   8  -2  -3  369659    2073 364557   -0.84   -0.12  1.0000
   8   2  -3  362996    1892 359280    0.61   -0.12  1.0000
  -6   2   3    1314     671   1068    0.84   -0.10  1.0000
  -6  -2   3      15     968   -334   -0.70   -0.31  1.0000
   6  -2  -3     297     926    184    0.84    0.10  1.0000
   6   2  -3     153     919     72   -0.70    0.31  1.0000
  -4   2   3   96904    1534  91803   -1.64    0.03  1.0000
  -4  -2   3   89582    1251  85388    1.41    0.24  1.0000
   4  -2  -3   95016    1500  89965   -1.64   -0.03  1.0000
   4   2  -3   91370    1452  87134    1.41   -0.24  1.0000
   0  -2   3   79974    1404  73586    2.28    0.00  1.0000
   0  -2  -3   73206    1925  68836   -1.61   -0.50  1.0000
   0   2   3   84612    2123  79910   -1.61    0.50  1.0000
   0   2  -3   80831    1637  74408    2.28    0.00  1.0000
   2  -2   3  197194    2303 192794    0.97    0.43  1.0000
   2   2   3  189920    3392 187780   -0.48    0.07  1.0000
   2   2   3  194725    3315 192558   -0.48    0.07  1.0000
   4  -2   3  273979    2499 279323   -1.01    0.08  1.0000
   4   2   3  254101    2870 262940    1.71   -0.33  1.0000
   6   2   3   24182    1154  22574   -1.04    0.06  1.0000
  -6   2  -3   23974    1179  22230    1.14   -0.02  1.0000
  -6  -2  -3   23817    1199  22221   -1.04   -0.06  1.0000
   6  -2   3   23982    1148  22238    1.14    0.02  1.0000
   8   2   3   80661    1412  82509    0.64    0.05  1.0000
  -8   2  -3   76309    1416  79114   -1.00    0.05  1.0000
  -8  -2  -3   74095    1247  75867    0.64   -0.05  1.0000
   8  -2   3   79684    1381  82550   -1.00   -0.05  1.0000
  10  -2   3    1251     795   1344    0.29    0.11  1.0000
  10   2   3     891     791   1059   -0.58    0.20  1.0000
 -10   2  -3    1463     836   1564    0.29   -0.11  1.0000
 -10  -2  -3    1124    1168   1312   -0.58   -0.20  1.0000
  12  -2   3   13367    1063  13607   -0.21    0.02  1.0000
  12   2   3   13133     777  12903   -0.18    0.23  1.0000
 -12   2  -3   13592     816  13834   -0.21   -0.02  1.0000
 -12  -2  -3   13483     830  13250   -0.18   -0.23  1.0000
  14  -2   3   80981    1267  82108   -0.39   -0.01  1.0000
  14   2   3   79970    1279  81118    0.39   -0.25  1.0000
 -14   2  -3   80349    1325  81472   -0.39    0.01  1.0000
 -14  -2  -3   82923    1350  84092    0.39    0.25  1.0000
 -16  -2  -3    2534     790   2441    0.17    0.12  1.0000
  16  -2   3    1137     755   1051   -0.26   -0.02  1.0000
  16   2   3    2100     746   2016    0.17   -0.12  1.0000
 -16   2  -3    1194     805   1106   -0.26    0.02  1.0000
  18  -2   3   24181    1338  24394   -0.14    0.02  1.0000
 -18   2  -3   17769    1067  17952   -0.14   -0.02  1.0000
 -18  -2  -3   23597    1418  23760    0.11   -0.10  1.0000
  18   2   3   22815    1326  22976    0.11    0.10  1.0000
  19  -3  -3    5482     898   5347    0.18    0.22  1.0000
  19   3  -3    6776    1238   6595   -0.22    0.05  1.0000
 -19   3   3    5334     932   5201    0.18   -0.22  1.0000
 -19  -3   3    3574     958   3443   -0.22   -0.05  1.0000
  17  -3  -3    2469    1067   2682    0.40   -0.18  1.0000
 -17   3   3    2275     785   2479    0.40    0.18  1.0000
  17   3  -3    2353     742   2542   -0.39    0.21  1.0000
 -17  -3   3    2166     765   2348   -0.39   -0.21  1.0000
  15   3  -3   39131     812  38101    0.51   -0.33  1.0000
  15  -3  -3   40596    1024  40107   -0.24   -0.07  1.0000
 -15   3   3   35956     823  35496   -0.24    0.07  1.0000
 -15  -3   3   39710     833  38673    0.51    0.33  1.0000
 -13  -3   3   70937    1227  69848   -0.40    0.29  1.0000
  13  -3  -3   70658    1216  69453    0.45   -0.22  1.0000
  13   3  -3   71116    1214  70025   -0.40   -0.29  1.0000
 -13   3   3   69127    1006  67935    0.45    0.22  1.0000
 -11  -3   3   32500    1213  31070    0.78    0.49  1.0000
 -11   3   3   34246     937  32716   -0.82    0.12  1.0000
  11   3  -3   33048     907  31606    0.78   -0.49  1.0000
  11  -3  -3   33738    1186  32219   -0.82   -0.12  1.0000
  -9  -3   3    8821     957  10257   -1.45   -0.03  1.0000
   9  -3  -3    6994     676   8441    1.64   -0.14  1.0000
   9   3  -3    8117     917   9497   -1.45    0.03  1.0000
  -9   3   3    7345     705   8826    1.64    0.14  1.0000
   7  -3  -3    4346     683   3800   -0.84    0.14  1.0000
  -7  -3   3    3780     681   3213    0.96    0.20  1.0000
   7   3  -3    3684     669   3124    0.96   -0.20  1.0000
  -7   3   3    3777     691   3269   -0.84   -0.14  1.0000
  -5   3   3   15423    1120  16735    1.01    0.17  1.0000
  -5  -3   3   14811    1080  16244   -1.14    0.04  1.0000
   5  -3  -3   15735    1085  17060    1.01   -0.17  1.0000
   5   3  -3   13629     828  15005   -1.14   -0.04  1.0000
  -3   3   3    7330    1093   7478    0.17   -0.08  1.0000
   3   3  -3    7924    1046   7736    0.21    0.07  1.0000
   3  -3  -3    7322     771   7470    0.17    0.08  1.0000
  -3  -3   3    6903    1070   6727    0.21   -0.07  1.0000
   1  -3  -3  127436    2165 122725   -1.31    0.43  1.0000
  -1  -3   3  124535    1582 121056    0.98    0.23  1.0000
   1   3  -3  122677    1591 119224    0.98   -0.23  1.0000
  -1   3   3  131272    2373 126490   -1.31   -0.43  1.0000
   1   3   3   22160    2453  28042    3.69   -0.40  1.0000
   1  -3   3   18689    1280  25049   -4.27   -0.19  1.0000
   3  -3   3    1238    1130   2025    1.90   -0.47  1.0000
   3   3   3    1176    1056   2166   -2.44    0.36  1.0000
   3   3   3    1521    1379   2627   -2.44    0.36  1.0000
   3  -3   3    1486    1097   2339    1.90   -0.47  1.0000
   5   3   3   15076    1149  15617    0.43    0.11  1.0000
   5  -3   3   14029    1123  14994   -0.80   -0.06  1.0000
  -5  -3  -3   15185    1362  15728    0.43   -0.11  1.0000
   7   3   3    2566     961   2734    0.33   -0.06  1.0000
  -7   3  -3    2718    1023   2741   -0.04   -0.03  1.0000
  -7  -3  -3    3060     733   3243    0.33    0.06  1.0000
   7  -3   3    2771     984   2794   -0.04    0.03  1.0000
   9   3   3   24016    1046  24904   -0.56   -0.12  1.0000
  -9  -3  -3   24764    1090  25666   -0.56    0.12  1.0000
   9  -3   3   22432    1057  23535    0.72   -0.04  1.0000
  -9   3  -3   22605    1101  23712    0.72    0.04  1.0000
  11  -3   3   76704    1407  78426   -0.61   -0.04  1.0000
 -11   3  -3   74106    1446  75799   -0.61    0.04  1.0000
  11   3   3   74126    1406  76853    0.97   -0.32  1.0000
 -11  -3  -3   74882    1189  77623    0.97    0.32  1.0000
 -13  -3  -3       6     995   -502   -0.50   -0.01  1.0000
  13   3   3      46     663     86   -0.50    0.01  1.0000
  13  -3   3      13     956   -527    0.70    0.01  1.0000
 -13   3  -3     314     996    450    0.70   -0.01  1.0000
  15  -3   3     666     750    777    0.41   -0.01  1.0000
 -15   3  -3     933    1145   1064    0.41    0.01  1.0000
 -15  -3  -3     166    1151    208   -0.36   -0.32  1.0000
  15   3   3       6     767  -1125   -0.36    0.32  1.0000
  17   3   3    8338     784   8128   -0.22   -0.13  1.0000
  17  -3   3    8015    1078   7808    0.23   -0.08  1.0000
 -17  -3  -3    8336    1160   8126   -0.22    0.13  1.0000
 -17   3  -3   10143     848   9910    0.23    0.08  1.0000
 -18   4   3    1431     764   1588   -0.40   -0.01  1.0000
  18  -4  -3    2813     737   3032   -0.40    0.01  1.0000
  18   4  -3    1386     745   1534    0.40   -0.23  1.0000
 -18  -4   3    1885     765   2057    0.40    0.23  1.0000
  16  -4  -3    3052     759   3030    0.05    0.11  1.0000
  16   4  -3    1132     765   1110   -0.08    0.13  1.0000
 -16   4   3    3410     775   3387    0.05   -0.11  1.0000
 -16  -4   3    3074    1094   3038   -0.08   -0.13  1.0000
 -14  -4   3   14064     739  14055    0.00   -0.28  1.0000
  14  -4  -3   14797     725  15028   -0.19    0.18  1.0000
  14   4  -3   15653     974  15644    0.00    0.28  1.0000
 -14   4   3   13134    1015  13351   -0.19   -0.18  1.0000
  12  -4  -3    2006     717   1877    0.33    0.19  1.0000
  12   4  -3    1450     720   1410   -0.23    0.51  1.0000
 -12  -4   3    1785     726   1741   -0.23   -0.51  1.0000
 -12   4   3    1226     748   1125    0.33   -0.19  1.0000
 -10  -4   3    9620     669   9786    0.18   -0.21  1.0000
  10  -4  -3    9625     912   9863   -0.24    0.10  1.0000
  10   4  -3    9162     659   9324    0.18    0.21  1.0000
 -10   4   3    9119     692   9350   -0.24   -0.10  1.0000
  -8  -4   3   70556    1011  73270    1.00   -0.01  1.0000
   8  -4  -3   70226    1046  73602   -1.24   -0.01  1.0000
  -8   4   3   69089    1059  72437   -1.24    0.01  1.0000
   8   4  -3   67114    1010  69762    1.00    0.01  1.0000
   6  -4  -3     713     930    442    1.25    0.00  1.0000
  -6  -4   3     837     664    676   -1.18   -0.29  1.0000
  -6   4   3     530     981    300    1.25    0.00  1.0000
   6   4  -3     154     651     75   -1.18    0.29  1.0000
   4   4  -3   49824    1279  55683    2.52   -0.16  1.0000
   4  -4  -3   47424    1130  53486   -2.67    0.15  1.0000
  -4  -4   3   50881    1297  56800    2.52    0.16  1.0000
  -4   4   3   49140    1167  55307   -2.67   -0.15  1.0000
   2  -4  -3   24203    1206  19917    2.85   -0.27  1.0000
   2   4  -3   26643    1151  21914   -3.01    0.14  1.0000
  -2  -4   3   24851    1179  20292   -3.01   -0.14  1.0000
  -2   4   3   24753    1261  20417    2.85    0.27  1.0000
   0   4  -3  146181    1780 160033    3.50    0.06  1.0000
   0  -4   3  160713    1982 175222    3.50   -0.06  1.0000
   0  -4  -3  150063    3379 162223   -3.03   -0.65  1.0000
   0   4   3  158561    3588 171055   -3.03    0.65  1.0000
   2  -4   3    2632     783   3503    1.51    0.42  1.0000
   4   4   3    6350    1090   4599    2.37   -0.26  1.0000
  -4  -4  -3    6404    1023   4645    2.37    0.26  1.0000
   4  -4   3    7741    1107   6035   -2.02    0.39  1.0000
   6   4   3  160312    2054 168654   -2.03    0.00  1.0000
  -6  -4  -3  159437    2153 167757   -2.03    0.00  1.0000
   6  -4   3  156803    1629 164632    1.93    0.05  1.0000
  -8   4  -3      58    1001   -280   -1.50    0.11  1.0000
   8   4   3     586     918    948    1.33    0.01  1.0000
  -8  -4  -3      45     966    -28    1.33   -0.01  1.0000
   8  -4   3      97     681    290   -1.50   -0.11  1.0000
  10   4   3    1177    1075    892   -0.83    0.34  1.0000
 -10   4  -3    1182     838    937    0.72   -0.20  1.0000
 -10  -4  -3     540    1152    353   -0.83   -0.34  1.0000
  10  -4   3    1556    1131   1273    0.72    0.20  1.0000
  12  -4   3    6753    1036   6521   -0.27   -0.17  1.0000
 -12  -4  -3    6684     781   6741   -0.06   -0.18  1.0000
 -12   4  -3    6808     789   6575   -0.27    0.17  1.0000
  12   4   3    7420    1004   7480   -0.06    0.18  1.0000
  14  -4   3    2824     650   2459   -0.72    0.10  1.0000
 -14   4  -3     192     699    106   -0.72   -0.10  1.0000
  14   4   3    2472     898   2201    0.54   -0.24  1.0000
 -14  -4  -3     788     683    638    0.54    0.24  1.0000
  16  -4   3    1271    1063   1128   -0.42    0.07  1.0000
  16   4   3    1655     736   1475    0.44   -0.10  1.0000
 -16  -4  -3    2216     792   2007    0.44    0.10  1.0000
 -16   4  -3    1622     792   1460   -0.42   -0.07  1.0000
  18  -4   3     626     876    573   -0.22    0.06  1.0000
 -18   4  -3     645     928    592   -0.22   -0.06  1.0000
  18   4   3       2     860    -82    0.20    0.14  1.0000
 -18  -4  -3       2     929  -1036    0.20   -0.14  1.0000
  19  -5  -3       2     868  -1327    0.14    0.20  1.0000
  19   5  -3       1    1202   -796   -0.21    0.03  1.0000
 -19   5   3     688     895    755    0.14   -0.20  1.0000
 -19  -5   3    1519    1235   1596   -0.21   -0.03  1.0000
  17  -5  -3   11203    1077  10763    0.40   -0.14  1.0000
  17   5  -3   10705     767  10273   -0.43    0.08  1.0000
 -17   5   3    6848    1123   6505    0.40    0.14  1.0000
 -17  -5   3    7793     813   7425   -0.43   -0.08  1.0000
 -15  -5   3   29355    1024  30134    0.43    0.23  1.0000
  15  -5  -3   29189     783  29843   -0.37   -0.04  1.0000
  15   5  -3   30770     995  31567    0.43   -0.23  1.0000
 -15   5   3   30412     801  31080   -0.37    0.04  1.0000
 -13  -5   3   62511    1203  63918   -0.54    0.42  1.0000
  13  -5  -3   63996     964  65419    0.54   -0.39  1.0000
  13   5  -3   62266    1194  63670   -0.54   -0.42  1.0000
 -13   5   3   61321    1228  62714    0.54    0.39  1.0000
 -11  -5   3   79519    1104  82469    1.01    0.44  1.0000
  11  -5  -3   79657    1101  82632   -1.03   -0.03  1.0000
  11   5  -3   81985    1341  84980    1.01   -0.44  1.0000
 -11   5   3   80489    1133  83479   -1.03    0.03  1.0000
  -9  -5   3   29979     783  26859   -1.83   -0.03  1.0000
   9  -5  -3   31306    1024  27874    1.98   -0.10  1.0000
   9   5  -3   30125     783  26997   -1.83    0.03  1.0000
  -9   5   3   30735     828  27335    1.98    0.10  1.0000
   7  -5  -3   85516    1160  88721   -1.07    0.09  1.0000
  -7  -5   3   81066    1089  84695    1.25    0.27  1.0000
  -7   5   3   88064    1369  91316   -1.07   -0.09  1.0000
   7   5  -3   81005    1091  84633    1.25   -0.27  1.0000
  -5  -5   3  214221    1604 206880   -1.58    0.02  1.0000
   5   5  -3  212301    1746 204993   -1.58   -0.02  1.0000
   5  -5  -3  217464    1909 210420    1.51   -0.18  1.0000
  -5   5   3  211435    1737 204490    1.51    0.18  1.0000
   3  -5  -3  161959    1971 161346    0.15   -0.03  1.0000
   3   5  -3  155913    1530 156362    0.11    0.02  1.0000
  -3  -5   3  161796    1732 162253    0.11   -0.02  1.0000
  -3   5   3  149741    1789 149151    0.15    0.03  1.0000
  -1  -5   3  190060    1949 196218    1.38    0.06  1.0000
   1   5  -3  180650    1931 186655    1.38   -0.06  1.0000
   1  -5  -3  175814    2653 182023   -1.47    0.59  1.0000
  -1   5   3  183432    2754 189774   -1.47   -0.59  1.0000
   1  -5   3   43103    1256  32315   -5.51   -0.11  1.0000
  -1   5  -3   43428    1035  32596   -5.51    0.11  1.0000
   3  -5   3    1245    1096   2236    2.59   -0.55  1.0000
   3  -5   3    1600    1110   2709    2.59   -0.55  1.0000
   5   5   3   22487    1213  20905    1.07   -0.03  1.0000
  -5  -5  -3   23128    1395  21523    1.07    0.03  1.0000
   5  -5   3   23983     902  22545   -0.97   -0.34  1.0000
   7   5   3   35066    1199  34392    0.35    0.16  1.0000
  -7  -5  -3   34540    1260  33871    0.35   -0.16  1.0000
   7  -5   3   34453     926  34071   -0.19    0.16  1.0000
   9   5   3   24940     825  23630   -0.85   -0.26  1.0000
  -9   5  -3   25422     859  24133    0.82    0.18  1.0000
  -9  -5  -3   25006    1097  23694   -0.85    0.26  1.0000
   9  -5   3   26502     810  25186    0.82   -0.18  1.0000
  11   5   3  157937    1478 153683    1.08   -0.33  1.0000
 -11   5  -3  174583    1715 170758   -0.91   -0.05  1.0000
 -11  -5  -3  162880    1556 158560    1.08    0.33  1.0000
  11  -5   3  182398    1682 178488   -0.91    0.05  1.0000
  13   5   3     711     639    864   -0.67    0.06  1.0000
 -13  -5  -3      11     979   -385   -0.67   -0.06  1.0000
 -13   5  -3      57     709    113    1.02   -0.07  1.0000
  13  -5   3      47     655     97    1.02    0.07  1.0000
  15  -5   3    1041     765   1208    0.57   -0.16  1.0000
  15   5   3     138    1074    206   -0.47    0.21  1.0000
 -15   5  -3    1628    1159   1836    0.57    0.16  1.0000
 -15  -5  -3     626    1160    762   -0.47   -0.21  1.0000
  17  -5   3   23740     905  24314    0.37   -0.09  1.0000
  17   5   3   23840     886  24539   -0.45   -0.09  1.0000
 -17  -5  -3   26919    1270  27661   -0.45    0.09  1.0000
 -17   5  -3   26302     957  26906    0.37    0.09  1.0000
  18  -6  -3   18869    1125  19301   -0.31   -0.06  1.0000
 -18   6   3   15560    1153  15953   -0.31    0.06  1.0000
  18   6  -3   16104    1109  16556    0.35   -0.06  1.0000
 -18  -6   3   16336     854  16791    0.35    0.06  1.0000
  16  -6  -3    2345     765   2386    0.08    0.03  1.0000
 -16  -6   3    2409    1103   2438   -0.05   -0.13  1.0000
 -16   6   3    1666     792   1701    0.08   -0.03  1.0000
  16   6  -3    4791    1046   4831   -0.05    0.13  1.0000
 -14  -6   3      20     937     23    0.20   -0.25  1.0000
  14  -6  -3     757     915    761   -0.16    0.31  1.0000
 -14   6   3       3     973  -1473   -0.16   -0.31  1.0000
  14   6  -3     304     914    324    0.20    0.25  1.0000
 -12  -6   3   33036     868  32424   -0.31   -0.57  1.0000
  12  -6  -3   35754     876  35145    0.30    0.30  1.0000
 -12   6   3   34869    1185  34268    0.30   -0.30  1.0000
  12   6  -3   35333     867  34700   -0.31    0.57  1.0000
 -10  -6   3   11444     828  11210    0.21   -0.08  1.0000
  10  -6  -3   11175     817  10927   -0.24   -0.06  1.0000
 -10   6   3   10263     859  10025   -0.24    0.06  1.0000
  10   6  -3   10328     821  10106    0.21    0.08  1.0000
   8  -6  -3   77345    1284  80925   -1.26    0.05  1.0000
  -8  -6   3   79452    1063  82323    0.99   -0.13  1.0000
  -8   6   3   79113    1098  82734   -1.26   -0.05  1.0000
   8   6  -3   75109    1039  77901    0.99    0.13  1.0000
   6  -6  -3   88720    1385  85490    1.08   -0.04  1.0000
   6   6  -3   83613    1082  80324   -1.14    0.17  1.0000
  -6  -6   3   89251    1122  85852   -1.14   -0.17  1.0000
  -6   6   3   94011    1414  90685    1.08    0.04  1.0000
   4  -6  -3    6804     785   9532   -2.98    0.26  1.0000
   4   6  -3    8785    1057  11769    2.93   -0.03  1.0000
  -4  -6   3    7703     780  10511    2.93    0.03  1.0000
  -4   6   3    6919     830   9668   -2.98   -0.26  1.0000
  -2  -6   3  271033    2044 254461   -3.20    0.06  1.0000
   2  -6  -3  270520    2640 254947    3.01   -0.28  1.0000
   2   6  -3  259131    1870 242933   -3.20   -0.06  1.0000
  -2   6   3  270042    2684 254483    3.01    0.28  1.0000
   0   6  -3    5177     804   8287    3.79    0.01  1.0000
   0  -6   3    4689    1095   7666    3.79   -0.01  1.0000
   0  -6  -3    3527    1308   5930   -3.43   -0.59  1.0000
   2  -6   3   57722    1456  62007    1.72    0.33  1.0000
   4   6   3  134530    2812 126197    2.28   -0.08  1.0000
   4  -6   3  141480    1735 132658   -2.34    0.58  1.0000
  -4  -6  -3  127442    2669 119335    2.28    0.08  1.0000
   4  -6   3  130280    1473 121820   -2.34    0.58  1.0000
   6   6   3   68712    1475  62122   -2.55   -0.12  1.0000
   6  -6   3   68436    1324  62529    2.28    0.14  1.0000
  -6  -6  -3   65911    1517  59460   -2.55    0.12  1.0000
  -8  -6  -3   86533    1495  81524    1.71    0.04  1.0000
   8  -6   3   90953    1331  86083   -1.62   -0.12  1.0000
   8   6   3   88333    1435  83271    1.71   -0.04  1.0000
 -10   6  -3     715     816    912    0.94   -0.25  1.0000
  10  -6   3      94    1113    163    0.94    0.25  1.0000
  10   6   3     474    1064    563   -0.89    0.45  1.0000
 -10  -6  -3     255     803    315   -0.89   -0.45  1.0000
 -12  -6  -3   13848    1089  14006    0.14   -0.08  1.0000
 -12   6  -3   13999    1104  14532   -0.43    0.27  1.0000
  12   6   3   14814    1022  14978    0.14    0.08  1.0000
  12  -6   3   14235     782  14772   -0.43   -0.27  1.0000
  14  -6   3   39385     856  37691   -0.86    0.15  1.0000
  14   6   3   37457     871  36473    0.50   -0.15  1.0000
 -14   6  -3   35305     896  33702   -0.86   -0.15  1.0000
 -14  -6  -3   39925    1167  38909    0.50    0.15  1.0000
  16  -6   3    6224    1089   6720   -0.60    0.13  1.0000
 -16   6  -3    6675     849   7189   -0.60   -0.13  1.0000
  16   6   3    5089     787   5581    0.67   -0.06  1.0000
 -16  -6  -3    6587     814   7146    0.67    0.06  1.0000
  18  -6   3   15627     959  15304   -0.26    0.10  1.0000
 -18   6  -3   14009    1399  13703   -0.26   -0.10  1.0000
 -18  -6  -3   18053    1364  17738    0.24   -0.08  1.0000
  18   6   3   16157    1278  15859    0.24    0.08  1.0000
  19  -7  -3    2369    1220   2423    0.11    0.13  1.0000
 -19   7   3    4006    1225   4077    0.11   -0.13  1.0000
  19   7  -3    4045    1201   4135   -0.14    0.05  1.0000
 -19  -7   3    2578     881   2650   -0.14   -0.05  1.0000
  17  -7  -3       3     727   -421    0.33    0.07  1.0000
  17   7  -3     425    1042    504   -0.36   -0.12  1.0000
 -17  -7   3       4     758  -1053   -0.36    0.12  1.0000
 -17   7   3       3     747   -523    0.33   -0.07  1.0000
 -15  -7   3       1     898   -308    0.20    0.10  1.0000
 -15   7   3     735     645    832   -0.33    0.15  1.0000
  15  -7  -3      20     637     38   -0.33   -0.15  1.0000
  15   7  -3       1     872   -421    0.20   -0.10  1.0000
  13  -7  -3    1785     961   2029    0.49   -0.51  1.0000
 -13  -7   3    2710     685   3027   -0.52    0.49  1.0000
 -13   7   3    1969     714   2225    0.49    0.51  1.0000
  13   7  -3    1131     671   1337   -0.52   -0.49  1.0000
 -11  -7   3    4431     768   5055    0.89    0.32  1.0000
  11  -7  -3    5060     758   5688   -0.85   -0.02  1.0000
 -11   7   3    3852    1098   4402   -0.85    0.02  1.0000
  11   7  -3    4847     760   5499    0.89   -0.32  1.0000
   9  -7  -3    1284     637   2000    1.76    0.03  1.0000
  -9  -7   3    1155     903   1774   -1.61    0.01  1.0000
  -9   7   3    1127     927   1803    1.76   -0.03  1.0000
   9   7  -3    1818     626   2578   -1.61   -0.01  1.0000
   7   7  -3    2621     921   2088    1.08   -0.21  1.0000
  -7  -7   3    1084     918    752    1.08    0.21  1.0000
   7  -7  -3    1310     658   1029   -0.82    0.03  1.0000
  -7   7   3    1793     967   1461   -0.82   -0.03  1.0000
   5  -7  -3   59216    1275  54912    1.78   -0.14  1.0000
   5   7  -3   57274    1189  53134   -1.74   -0.02  1.0000
  -5  -7   3   57334    1204  53191   -1.74    0.02  1.0000
  -5   7   3   57814    1085  53562    1.78    0.14  1.0000
   3  -7  -3   51762    1396  52159    0.17   -0.11  1.0000
  -3   7   3   55144    1465  55554    0.17    0.11  1.0000
   3   7  -3   54230    1282  54423   -0.08    0.05  1.0000
  -3  -7   3   52299    1285  52489   -0.08   -0.05  1.0000
   1  -7  -3   35685    1634  38031   -1.21    0.51  1.0000
  -1  -7   3   35033    1248  37410    1.23   -0.13  1.0000
  -1   7   3   35941    1754  38295   -1.21   -0.51  1.0000
   1   7  -3   34631    1224  36994    1.23    0.13  1.0000
   1  -7   3   19096     847  12394   -5.31   -0.06  1.0000
   3  -7   3   43280    1024  38269    2.46   -0.48  1.0000
   3  -7   3   40228    1008  35402    2.46   -0.48  1.0000
  -5  -7  -3   51758    1667  48503    1.44    0.10  1.0000
   5  -7   3   54642    1313  52446   -0.94   -0.56  1.0000
   5   7   3   52413    1526  49137    1.44   -0.10  1.0000
  -7  -7  -3    6734    1015   6538    0.24   -0.34  1.0000
   7  -7   3    6007     726   5796   -0.27    0.20  1.0000
   7   7   3    6977     966   6777    0.24    0.34  1.0000
  -9   7  -3    9663     892   8934    0.75    0.21  1.0000
   9   7   3   11465    1141  10491   -0.93   -0.38  1.0000
  -9  -7  -3   10482    1209   9551   -0.93    0.38  1.0000
   9  -7   3    9689     864   8959    0.75   -0.21  1.0000
 -11   7  -3    7266    1123   8008   -0.84   -0.12  1.0000
  11   7   3    5795     760   6497    0.89   -0.25  1.0000
 -11  -7  -3    6400    1094   7137    0.89    0.25  1.0000
  11  -7   3    8448    1067   9247   -0.84    0.12  1.0000
  13  -7   3      33     669   -834    1.14    0.07  1.0000
 -13   7  -3     610     993    924    1.14   -0.07  1.0000
  13   7   3     169     901    268   -0.68    0.11  1.0000
 -13  -7  -3     665     951    852   -0.68   -0.11  1.0000
  15  -7   3    1681     765   1417    0.68   -0.22  1.0000
  15   7   3     327     752    242   -0.50    0.05  1.0000
 -15   7  -3      13    1157    -79    0.68    0.22  1.0000
 -15  -7  -3     566     801    452   -0.50   -0.05  1.0000
  17  -7   3    2407    1041   2683    0.54   -0.08  1.0000
 -17   7  -3    2206    1115   2470    0.54    0.08  1.0000
 -17  -7  -3     752     777    931   -0.61   -0.02  1.0000
  17   7   3     594    1033    754   -0.61    0.02  1.0000
  18  -8  -3     520     736    467   -0.28   -0.20  1.0000
 -18   8   3    1218     765   1137   -0.28    0.20  1.0000
  18   8  -3     883    1143    788    0.31    0.10  1.0000
 -18  -8   3     325    1167    268    0.31   -0.10  1.0000
 -16  -8   3    3679    1090   3672    0.03   -0.11  1.0000
 -16   8   3    3991     779   4003    0.02    0.03  1.0000
  16  -8  -3    4096     753   4108    0.02   -0.03  1.0000
  16   8  -3    1967     774   1962    0.03    0.11  1.0000
 -14  -8   3   21461     771  21019    0.31   -0.22  1.0000
  14  -8  -3   21248     772  21117   -0.12    0.45  1.0000
  14   8  -3   24506     984  24034    0.31    0.22  1.0000
 -14   8   3   22018     779  21885   -0.12   -0.45  1.0000
 -12  -8   3     267     986    358   -0.24   -0.52  1.0000
  12  -8  -3    1038     977   1155    0.12    0.34  1.0000
 -12   8   3     782    1016    884    0.12   -0.34  1.0000
  12   8  -3     391     963    500   -0.24    0.52  1.0000
  10  -8  -3   29663     898  29245   -0.25   -0.16  1.0000
 -10  -8   3   30755     915  30437    0.18   -0.02  1.0000
 -10   8   3   30116    1250  29695   -0.25    0.16  1.0000
  10   8  -3   30457    1188  30141    0.18    0.02  1.0000
   8   8  -3    5801     923   5241    0.77    0.18  1.0000
  -8   8   3    5380     962   4634   -1.05   -0.01  1.0000
   8  -8  -3    4695     936   4000   -1.05    0.01  1.0000
  -8  -8   3    5147     919   4620    0.77   -0.18  1.0000
   6  -8  -3    4176     700   4407    0.35   -0.05  1.0000
   6   8  -3    4654     678   5056   -0.59    0.04  1.0000
  -6  -8   3    3639     949   3995   -0.59   -0.04  1.0000
  -6   8   3    3909     726   4133    0.35    0.05  1.0000
   4  -8  -3   57399    1107  51121   -2.66    0.25  1.0000
   4   8  -3   56288     973  50050    2.67    0.04  1.0000
  -4   8   3   60854    1366  54384   -2.66   -0.25  1.0000
  -4  -8   3   59249    1219  52844    2.67   -0.04  1.0000
  -2   8   3    9935    1158   7816    2.28    0.19  1.0000
   2  -8  -3    8627     804   6661    2.28   -0.19  1.0000
  -2  -8   3    8923     775   6807   -2.42    0.24  1.0000
   2   8  -3   10155    1062   7889   -2.42   -0.24  1.0000
   0  -8  -3  302056    3989 286499   -2.84   -0.38  1.0000
   0  -8  -3  291047    4133 275779   -2.84   -0.38  1.0000
   0  -8   3  278863    1917 261966    3.21    0.00  1.0000
   0   8  -3  281292    1934 264321    3.21    0.00  1.0000
   2  -8   3   10750     825   9125    1.60    0.21  1.0000
   4   8   3   45646    1946  49342    1.68    0.05  1.0000
   4  -8   3   47488    1312  52144   -2.03    0.59  1.0000
  -4  -8  -3   44820    1993  48483    1.68   -0.05  1.0000
   4  -8   3   48431    1317  53132   -2.03    0.59  1.0000
   6   8   3    5944     977   4226   -2.38   -0.24  1.0000
   6  -8   3    3712    1007   2594    2.04    0.25  1.0000
  -6  -8  -3    5347     994   3725   -2.38    0.24  1.0000
   8  -8   3     736     935   1172   -1.42   -0.11  1.0000
   8   8   3     954     887   1540    1.73    0.01  1.0000
  -8  -8  -3     661     927   1159    1.73   -0.01  1.0000
 -10   8  -3   23673    1236  22430    0.80   -0.12  1.0000
 -10  -8  -3   23844    1220  22717   -0.71   -0.45  1.0000
  10  -8   3   23454    1185  22216    0.80    0.12  1.0000
  10   8   3   22663    1164  21564   -0.71    0.45  1.0000
 -12   8  -3    1468     750   1277   -0.54    0.22  1.0000
  12   8   3    1810     957   1692    0.29   -0.08  1.0000
 -12  -8  -3    2082    1012   1956    0.29    0.08  1.0000
  12  -8   3    1481     702   1289   -0.54   -0.22  1.0000
  14  -8   3   16540     993  17653   -0.85    0.17  1.0000
 -14   8  -3   17723    1048  18874   -0.85   -0.17  1.0000
  14   8   3   16595     742  17134    0.41   -0.06  1.0000
 -14  -8  -3   15830     787  16356    0.41    0.06  1.0000
  16  -8   3    3075    1064   3517   -0.78    0.16  1.0000
 -16   8  -3    2694     818   3108   -0.78   -0.16  1.0000
 -16  -8  -3    2777     811   3206    0.78    0.01  1.0000
  16   8   3    2395    1054   2794    0.78   -0.01  1.0000
  18  -8   3    6603     871   6800   -0.24    0.08  1.0000
 -18   8  -3    4181    1332   4338   -0.24   -0.08  1.0000
 -18  -8  -3    3636     945   3782    0.23    0.04  1.0000
  18   8   3    5546     884   5726    0.23   -0.04  1.0000
 -17  -9   3    5355    1078   5593   -0.34    0.23  1.0000
  17  -9  -3    4431     771   4685    0.34    0.31  1.0000
 -17   9   3    6731    1103   7044    0.34   -0.31  1.0000
  17   9  -3    5423     754   5662   -0.34   -0.23  1.0000
 -15   9   3   13656     865  13442   -0.21    0.30  1.0000
 -15  -9   3   10295    1047  10284    0.01    0.02  1.0000
  15  -9  -3   13488     839  13275   -0.21   -0.30  1.0000
  15   9  -3   12637     824  12625    0.01   -0.02  1.0000
 -13  -9   3    4408     697   4132   -0.38    0.47  1.0000
  13  -9  -3    5158     686   4872    0.36   -0.46  1.0000
 -13   9   3    3388     995   3156    0.36    0.46  1.0000
  13   9  -3    6692     690   6353   -0.38   -0.47  1.0000
  11   9  -3   60192    1234  58896    0.52   -0.20  1.0000
  11  -9  -3   62052    1246  61165   -0.35   -0.04  1.0000
 -11  -9   3   60629    1224  59329    0.52    0.20  1.0000
 -11   9   3   61225    1281  60344   -0.35    0.04  1.0000
   9   9  -3   29401    1107  31129   -0.99   -0.09  1.0000
   9  -9  -3   25622    1144  27619    1.20    0.17  1.0000
  -9  -9   3   29112     999  30832   -0.99    0.09  1.0000
  -9   9   3   28440    1044  30542    1.20   -0.17  1.0000
  -7  -9   3   13936     735  13414    0.43    0.12  1.0000
   7  -9  -3   13753    1006  13624   -0.11    0.02  1.0000
   7   9  -3   14164     989  13637    0.43   -0.12  1.0000
  -7   9   3   13214     769  13087   -0.11   -0.02  1.0000
   5  -9  -3  103927    1527 110052    1.85   -0.07  1.0000
   5   9  -3   99173    1183 104534   -1.66   -0.04  1.0000
  -5   9   3  108945    1571 115214    1.85    0.07  1.0000
  -5  -9   3  102694    1198 108148   -1.66    0.04  1.0000
  -3  -9   3  137182    1560 138596   -0.37   -0.15  1.0000
   3  -9  -3  138862    1833 140125    0.34   -0.10  1.0000
  -3   9   3  130235    1677 131458    0.34    0.10  1.0000
   3   9  -3  131408    1358 132792   -0.37    0.15  1.0000
  -1  -9   3  266378    1998 262843    0.68   -0.15  1.0000
   1  -9  -3  258833    2835 255556   -0.65    0.28  1.0000
   1   9  -3  262877    1999 259365    0.68    0.15  1.0000
  -1  -9  -3   16236    1758  20623    3.22    0.10  1.0000
   1  -9   3   17064     906  22692   -3.97    0.00  1.0000
  -1  -9  -3   17139    1776  21639    3.22    0.10  1.0000
   3  -9   3    7095    1073   5781    1.67   -0.30  1.0000
  -3  -9  -3    8094    1345   6520   -1.82   -0.10  1.0000
   5  -9   3   74747    1380  76635   -0.65   -0.63  1.0000
   5   9   3   72264    1749  75896    1.32   -0.04  1.0000
  -5  -9  -3   73877    1878  77549    1.32    0.04  1.0000
   7   9   3   34021    1211  34168    0.06    0.31  1.0000
   7  -9   3   32279    1135  32702   -0.23    0.09  1.0000
  -7  -9  -3   33878    1245  34025    0.06   -0.31  1.0000
  -9  -9  -3    5817    1175   6479   -0.88    0.45  1.0000
   9  -9   3    7257    1170   7808    0.64   -0.06  1.0000
   9   9   3    4895    1137   5503   -0.88   -0.45  1.0000
 -11   9  -3   25988     890  26779   -0.49   -0.19  1.0000
  11   9   3   24406     884  25260    0.53   -0.07  1.0000
 -11  -9  -3   26613    1176  27505    0.53    0.07  1.0000
  11  -9   3   27548    1144  28362   -0.49    0.19  1.0000
 -13   9  -3   55782    1189  53423    1.00    0.02  1.0000
  13   9   3   47090     955  45860   -0.56    0.18  1.0000
 -13  -9  -3   52209    1230  50913   -0.56   -0.18  1.0000
  13  -9   3   53066    1157  50766    1.00   -0.02  1.0000
  15  -9   3    4195     799   3743    0.75   -0.25  1.0000
 -15  -9  -3    4528     819   4195   -0.52    0.10  1.0000
  15   9   3    4867    1077   4521   -0.52   -0.10  1.0000
 -15   9  -3    3828    1155   3396    0.75    0.25  1.0000
  17  -9   3   12153    1124  11453    0.64   -0.06  1.0000
 -17  -9  -3   12379     862  11660   -0.64   -0.09  1.0000
 -17   9  -3   13252    1176  12520    0.64    0.06  1.0000
  17   9   3   15086    1121  14291   -0.64    0.09  1.0000
  18  10  -3   16564     949  16086    0.38    0.17  1.0000
 -18 -10   3   17641     969  17148    0.38   -0.17  1.0000
 -18  10   3   12342    1008  11910   -0.38    0.30  1.0000
  18 -10  -3   14401    1331  13935   -0.38   -0.30  1.0000
  16  10  -3       0     748   -425    0.11    0.08  1.0000
 -16 -10   3       0     741   -144    0.11   -0.08  1.0000
  16 -10  -3    1070     751   1045   -0.07   -0.06  1.0000
 -16  10   3       0    1114   -322   -0.07    0.06  1.0000
  14  10  -3    9160     677   9396    0.23    0.23  1.0000
 -14 -10   3    8660     940   8889    0.23   -0.23  1.0000
  14 -10  -3    8861     699   8883    0.00    0.49  1.0000
 -14  10   3    8762     704   8784    0.00   -0.49  1.0000
  12  10  -3   40661    1112  40779   -0.05    0.37  1.0000
  12 -10  -3   41460     884  41131   -0.17    0.24  1.0000
 -12 -10   3   37687     871  37801   -0.05   -0.37  1.0000
 -12  10   3   41349    1164  41020   -0.17   -0.24  1.0000
  10  10  -3   10135     808  10181    0.04    0.05  1.0000
  10 -10  -3    8267     818   8513   -0.27   -0.17  1.0000
 -10 -10   3    8054    1108   8095    0.04   -0.05  1.0000
 -10  10   3    9586    1158   9851   -0.27    0.17  1.0000
   8 -10  -3   82867    1270  80504   -0.82   -0.09  1.0000
   8  10  -3   78092    1011  76564    0.54    0.18  1.0000
  -8 -10   3   82009    1205  80443    0.54   -0.18  1.0000
  -8  10   3   79983    1291  77662   -0.82    0.09  1.0000
   6 -10  -3     370     656    514   -0.67   -0.07  1.0000
  -6 -10   3     937     923   1024    0.28   -0.02  1.0000
  -6  10   3     955     976   1179   -0.67    0.07  1.0000
   6  10  -3      10     654     20    0.28    0.02  1.0000
   4 -10  -3     222     976    623   -2.02    0.15  1.0000
  -4  10   3     661    1030   1281   -2.02   -0.15  1.0000
   4  10  -3    1544     683   2452    2.03    0.01  1.0000
  -4 -10   3     782     688   1458    2.03   -0.01  1.0000
  -2 -10   3  961030    3323 971560   -1.06    0.32  1.0000
   2  10  -3  900754    3109 910949   -1.06   -0.32  1.0000
   2 -10  -3  990659    4565 999999    0.93   -0.09  1.0000
   0  10  -3  295724    1953 307102    2.05    0.11  1.0000
   0 -10  -3  298238    3436 307442   -1.65   -0.15  1.0000
   0 -10   3  301377    1972 312862    2.05   -0.11  1.0000
   0 -10  -3  310855    3524 320250   -1.65   -0.15  1.0000
  -2 -10  -3   68614    2382  66762   -0.70   -0.01  1.0000
  -2 -10  -3   65588    2171  63778   -0.70   -0.01  1.0000
   2 -10   3   72830    1379  69394    1.28    0.07  1.0000
   4  10   3   98533    2299 101095    0.80    0.07  1.0000
  -4 -10  -3   91777    2141  94251    0.80   -0.07  1.0000
   4 -10   3   94722    1471  98809   -1.29    0.47  1.0000
   4 -10   3   93392    1457  97450   -1.29    0.47  1.0000
   6 -10   3   32786     942  35177    1.28    0.36  1.0000
   6  10   3   33887    1299  36964   -1.61   -0.24  1.0000
  -6 -10  -3   33660    1315  36727   -1.61    0.24  1.0000
   8  10   3   46447    1407  49510    1.38    0.20  1.0000
   8 -10   3   44723    1058  46866   -0.99   -0.05  1.0000
  -8 -10  -3   45735    1438  48775    1.38   -0.20  1.0000
  10 -10   3   17858     849  18362    0.37   -0.21  1.0000
 -10 -10  -3   16947    1161  17350   -0.31   -0.30  1.0000
  10  10   3   18059    1122  18475   -0.31    0.30  1.0000
 -12  10  -3   26670     870  27473   -0.48    0.07  1.0000
  12  10   3   27476     865  27937    0.27   -0.27  1.0000
 -12 -10  -3   26636     894  27090    0.27    0.27  1.0000
  12 -10   3   28988    1102  29825   -0.48   -0.07  1.0000
 -14 -10  -3   19106    1244  19609    0.36   -0.02  1.0000
 -14  10  -3   19945    1141  21063   -0.76   -0.20  1.0000
  14  10   3   21824    1188  22362    0.36    0.02  1.0000
  14 -10   3   18952    1228  20042   -0.76    0.20  1.0000
  16 -10   3    2964    1069   2516   -0.84    0.21  1.0000
 -16  10  -3    2117     812   1741   -0.84   -0.21  1.0000
 -16 -10  -3    3187     767   2769    0.76   -0.08  1.0000
  16  10   3    2713     732   2329    0.76    0.08  1.0000
 -18  10  -3    8886     969   9059   -0.18   -0.02  1.0000
  18  10   3    7787     918   7990    0.22   -0.11  1.0000
  17  11  -3       5    1031   -784   -0.41   -0.21  1.0000
 -17 -11   3    1094     741    974   -0.41    0.21  1.0000
  17 -11  -3       9    1046   -791    0.41    0.42  1.0000
 -17  11   3     997     774    856    0.41   -0.42  1.0000
  15  11  -3     164     750    168   -0.02   -0.06  1.0000
 -15 -11   3    1717     765   1729   -0.02    0.06  1.0000
  15 -11  -3       5    1080    -99   -0.18   -0.39  1.0000
 -15  11   3    2310     804   2263   -0.18    0.39  1.0000
  13  11  -3    6331     677   6199   -0.20   -0.39  1.0000
  13 -11  -3    5909     707   5765    0.21   -0.28  1.0000
 -13 -11   3    7436     681   7293   -0.20    0.39  1.0000
 -13  11   3    6722     718   6568    0.21    0.28  1.0000
  11  11  -3    3455     710   3514    0.09   -0.12  1.0000
  11 -11  -3    3550     736   3438    0.19   -0.07  1.0000
 -11 -11   3    2717    1013   2770    0.09    0.12  1.0000
 -11  11   3    4253     749   4130    0.19    0.07  1.0000
  -9 -11   3   22148     871  21822   -0.22    0.16  1.0000
   9 -11  -3   24913     905  24046    0.54    0.23  1.0000
   9  11  -3   23557     871  23221   -0.22   -0.16  1.0000
  -9  11   3   25383    1249  24508    0.54   -0.23  1.0000
   7 -11  -3   25814    1043  24586    0.77    0.09  1.0000
   7  11  -3   24188     772  23459   -0.46   -0.08  1.0000
  -7 -11   3   26432    1006  25670   -0.46    0.08  1.0000
  -7  11   3   26027     846  24794    0.77   -0.09  1.0000
   5 -11  -3    4395     965   3297    1.76    0.02  1.0000
  -5  11   3    4392     719   3295    1.76   -0.02  1.0000
   5  11  -3    4626     939   3685   -1.44   -0.08  1.0000
  -5 -11   3    5066     689   4078   -1.44    0.08  1.0000
  -3 -11   3  127329    1473 124675   -0.73   -0.30  1.0000
   3  11  -3  119029    1253 116463   -0.73    0.30  1.0000
  -3  11   3  132304    1814 129675    0.72    0.02  1.0000
   3 -11  -3  126406    1740 123837    0.72   -0.02  1.0000
   1  11  -3   77224    1330  77304    0.03    0.02  1.0000
  -1 -11   3   77047    1146  77127    0.03   -0.02  1.0000
   1 -11  -3   77961    1692  77819    0.05    0.05  1.0000
   1 -11   3   14909     835  17548   -2.05    0.11  1.0000
  -1 -11  -3   15784    1344  17627    1.41    0.12  1.0000
  -1 -11  -3   15704    1431  17543    1.41    0.12  1.0000
   3 -11   3   36770     957  37703    0.48   -0.11  1.0000
  -3 -11  -3   32325    1407  33123   -0.44    0.07  1.0000
  -5 -11  -3   20219    1133  19069    0.81   -0.06  1.0000
   5  11   3   19850    1183  18711    0.81    0.06  1.0000
   5 -11   3   20248     819  20009   -0.19   -0.57  1.0000
   5 -11   3   19860     854  19624   -0.19   -0.57  1.0000
  -7 -11  -3    1364     924   1385   -0.06   -0.02  1.0000
   7  11   3    1479     943   1501   -0.06    0.02  1.0000
   7 -11   3     552     981    534   -0.11   -0.17  1.0000
   9  11   3   20103    1200  21208   -0.74   -0.45  1.0000
  -9 -11  -3   21672    1233  22819   -0.74    0.45  1.0000
   9 -11   3   20844     899  21614    0.53    0.20  1.0000
  11 -11   3    1444     996   1549   -0.09    0.29  1.0000
 -11 -11  -3       1     707   -310    0.15   -0.19  1.0000
  11  11   3     500     958    554    0.15    0.19  1.0000
 -13 -11  -3   24404     847  24877   -0.31   -0.25  1.0000
  13 -11   3   23857    1054  24893    0.65   -0.15  1.0000
  13  11   3   22975     814  23434   -0.31    0.25  1.0000
  15 -11   3    4760     807   5309    0.78   -0.31  1.0000
 -15  11  -3    5640    1148   6236    0.78    0.31  1.0000
 -15 -11  -3    4820     823   5210   -0.56    0.24  1.0000
  15  11   3    5049    1067   5448   -0.56   -0.24  1.0000
  17 -11   3    4782     893   4378    0.59   -0.07  1.0000
 -17  11  -3    4141     990   3765    0.59    0.07  1.0000
 -17 -11  -3    5582    1326   5182   -0.54   -0.07  1.0000
  17  11   3    4511     904   4152   -0.54    0.07  1.0000
 -18 -12   3   10697     951  11188    0.47   -0.15  1.0000
  18  12  -3   11149    1282  11651    0.47    0.15  1.0000
  18 -12  -3   11172     946  11695   -0.47   -0.27  1.0000
 -18  12   3    9925     968  10418   -0.47    0.27  1.0000
  16  12  -3   27134    1159  27409    0.17    0.06  1.0000
 -16 -12   3   27442    1179  27719    0.17   -0.06  1.0000
  16 -12  -3   25476     878  25647   -0.10   -0.06  1.0000
 -16  12   3   28107    1215  28286   -0.10    0.06  1.0000
  14  12  -3     356     626    339    0.02    0.30  1.0000
 -14 -12   3     668     617    646    0.02   -0.30  1.0000
  14 -12  -3     416     892    347    0.17    0.41  1.0000
 -14  12   3     300     930    241    0.17   -0.41  1.0000
  12  12  -3   51389     896  51855    0.21    0.19  1.0000
  12 -12  -3   51551     932  52530   -0.43    0.12  1.0000
 -12 -12   3   49992    1140  50451    0.21   -0.19  1.0000
 -12  12   3   48381     942  49330   -0.43   -0.12  1.0000
  10 -12  -3   94428    1377  95023   -0.19   -0.07  1.0000
  10  12  -3   94790    1336  94216   -0.19    0.12  1.0000
 -10 -12   3   94021    1323  93449   -0.19   -0.12  1.0000
 -10  12   3   88882    1164  89460   -0.19    0.07  1.0000
  -8 -12   3   65178    1332  66144    0.38   -0.15  1.0000
   8 -12  -3   67581    1398  69205   -0.61   -0.17  1.0000
   8  12  -3   64976    1044  65940    0.38    0.15  1.0000
  -8  12   3   65009    1138  66602   -0.61    0.17  1.0000
   6 -12  -3   16556     802  18657   -1.58   -0.16  1.0000
  -6  12   3   16370     820  18460   -1.58    0.16  1.0000
   6  12  -3   17431     757  19019    1.16    0.10  1.0000
  -6 -12   3   17378    1003  18964    1.16   -0.10  1.0000
   4  12  -3  145639    1327 150795    1.32   -0.10  1.0000
  -4 -12   3  149930    1351 155161    1.32    0.10  1.0000
  -4  12   3  152155    1812 157628   -1.38   -0.02  1.0000
   4 -12  -3  147124    1567 152506   -1.38    0.02  1.0000
  -2 -12   3  580357    2579 583247    0.37    0.32  1.0000
   2  12  -3  575075    2587 577952    0.37   -0.32  1.0000
   2 -12  -3  541866    3155 546541   -0.63   -0.05  1.0000
   0 -12  -3   43840    1468  44526   -0.32    0.03  1.0000
   0  12  -3   45745     970  47167    0.64    0.24  1.0000
   0 -12  -3   43660    1466  44345   -0.32    0.03  1.0000
   0 -12   3   41291     972  42643    0.64   -0.24  1.0000
  -2 -12  -3   86840    2013  88566   -0.58   -0.22  1.0000
   2 -12   3   91004    1430  93612    0.85   -0.05  1.0000
  -2 -12  -3   90467    2081  92228   -0.58   -0.22  1.0000
   4 -12   3  242740    1706 241283   -0.30    0.30  1.0000
   4  12   3  239351    2967 240069   -0.14    0.00  1.0000
  -4 -12  -3  236281    2821 236994   -0.14    0.00  1.0000
   4 -12   3  226578    1669 225171   -0.30    0.30  1.0000
  -6 -12  -3   76753    1573  78447   -0.60    0.06  1.0000
   6 -12   3   76181    1116  76986    0.30    0.48  1.0000
   6  12   3   72586    1563  74234   -0.60   -0.06  1.0000
  -8 -12  -3   10282    1184   9496    0.74   -0.46  1.0000
   8  12   3    8836    1174   8108    0.74    0.46  1.0000
   8 -12   3    9702     876   9258   -0.44    0.10  1.0000
  10  12   3    5134    1018   4979    0.21    0.04  1.0000
  10 -12   3    5570     759   5495   -0.21   -0.56  1.0000
 -10 -12  -3    5521    1054   5360    0.21   -0.04  1.0000
  12  12   3   47288     983  47187    0.06   -0.43  1.0000
  12 -12   3   51107     927  50624   -0.21    0.04  1.0000
 -12 -12  -3   50039    1028  49935    0.06    0.43  1.0000
 -14 -12  -3    6672    1148   6386    0.34   -0.08  1.0000
  14 -12   3    5488    1136   4995   -0.65    0.24  1.0000
  14  12   3    4890    1114   4646    0.34    0.08  1.0000
  16 -12   3    6371     787   5818   -0.73    0.31  1.0000
 -16 -12  -3    6862    1109   6369    0.62   -0.19  1.0000
  16  12   3    6715    1067   6228    0.62    0.19  1.0000
 -17 -13   3   17427     844  16793   -0.49    0.13  1.0000
  17  13  -3   16601     821  15982   -0.49   -0.13  1.0000
  17 -13  -3   17719    1122  17142    0.42    0.35  1.0000
 -17  13   3   17809     879  17230    0.42   -0.35  1.0000
  15  13  -3    8221    1087   8267    0.04   -0.18  1.0000
 -15 -13   3    9753    1098   9804    0.04    0.18  1.0000
  15 -13  -3    8097     797   8341   -0.24   -0.33  1.0000
 -15  13   3    8211     843   8457   -0.24    0.33  1.0000
  13 -13  -3     465     929    440    0.10   -0.14  1.0000
  13  13  -3    2386     632   2336   -0.07   -0.27  1.0000
 -13 -13   3    2990     905   2935   -0.07    0.27  1.0000
 -13  13   3    3249     949   3182    0.10    0.14  1.0000
  11 -13  -3   53421    1172  52184    0.53   -0.13  1.0000
  11  13  -3   48156     901  47644   -0.23   -0.07  1.0000
 -11 -13   3   51712    1144  51181   -0.23    0.07  1.0000
 -11  13   3   51384     960  50171    0.53    0.13  1.0000
   9 -13  -3    3355    1121   3418   -0.09    0.16  1.0000
   9  13  -3    3461    1101   3727    0.46   -0.17  1.0000
  -9 -13   3    2659     779   2893    0.46    0.17  1.0000
  -9  13   3    4960    1136   5037   -0.09   -0.16  1.0000
   7 -13  -3  117590    1241 112563    1.47    0.20  1.0000
  -7 -13   3  114808    1141 110422   -1.29    0.12  1.0000
  -7  13   3  116823    1254 111813    1.47   -0.20  1.0000
   7  13  -3  116757    1149 112334   -1.29   -0.12  1.0000
  -5  13   3   33131     918  30371    1.54   -0.13  1.0000
   5  13  -3   31426     809  29299   -1.20   -0.10  1.0000
  -5 -13   3   28107     821  26098   -1.20    0.10  1.0000
   5 -13  -3   31021     886  28352    1.54    0.13  1.0000
  -3 -13   3   94914    1316  91557   -1.08   -0.43  1.0000
   3  13  -3   91729    1117  88429   -1.08    0.43  1.0000
   3 -13  -3   98178    1535  94377    1.21    0.05  1.0000
   1  13  -3  187924    1508 185954   -0.45   -0.09  1.0000
  -1 -13   3  191555    1513 189566   -0.45    0.09  1.0000
   1 -13  -3  186821    2177 184034    0.64   -0.10  1.0000
   1 -13  -3  196996    2246 194133    0.64   -0.10  1.0000
   1 -13   3  150798    1623 150561   -0.07    0.18  1.0000
  -1 -13  -3  146464    2373 147634   -0.31    0.15  1.0000
  -1 -13  -3  145648    2215 146815   -0.31    0.15  1.0000
  -3 -13  -3   81727    1848  79059    0.93    0.17  1.0000
   3 -13   3   80512    1345  78457   -0.72    0.00  1.0000
  -5 -13  -3    1027     904    959    0.20   -0.09  1.0000
   5 -13   3    1285     983   1415    0.22   -0.44  1.0000
   5  13   3     785     957    725    0.20    0.09  1.0000
   5 -13   3    2373    1004   2550    0.22   -0.44  1.0000
  -7 -13  -3  101455    1733 101703   -0.06    0.42  1.0000
   7 -13   3  100569    1278 100679    0.02   -0.51  1.0000
   7  13   3  107185    1976 107440   -0.06   -0.42  1.0000
  -9 -13  -3      12    1046    -21   -0.58    0.35  1.0000
   9  13   3     754    1021    779   -0.58   -0.35  1.0000
   9 -13   3       9    1080   -317    0.46    0.37  1.0000
  11  13   3   26432    1125  26699   -0.18    0.44  1.0000
  11 -13   3   26126     847  26479    0.23    0.38  1.0000
 -11 -13  -3   27964    1143  28239   -0.18   -0.44  1.0000
  13  13   3   13958     972  13939    0.01    0.24  1.0000
 -13 -13  -3   14062    1023  14043    0.01   -0.24  1.0000
  13 -13   3   12104     735  12374    0.23   -0.19  1.0000
  15  13   3      11    1027   -864   -0.57   -0.31  1.0000
 -15 -13  -3     731    1061    919   -0.57    0.31  1.0000
  15 -13   3    1849    1059   2209    0.74   -0.40  1.0000
  17 -13   3   28999    1407  29695    0.41   -0.11  1.0000
  17  13   3   27745    1388  28369   -0.37   -0.03  1.0000
 -17 -13  -3   24773    1103  25363   -0.37    0.03  1.0000
  18 -14  -3    1546     845   1708   -0.40   -0.13  1.0000
 -16 -14   3    3819     769   3680    0.23   -0.09  1.0000
  16  14  -3    5141     743   4979    0.23    0.09  1.0000
  16 -14  -3    4011    1070   3978   -0.05   -0.06  1.0000
 -16  14   3    1650     820   1629   -0.05    0.06  1.0000
  14 -14  -3    1848     775   1974    0.28    0.28  1.0000
  14  14  -3    1611     767   1681   -0.16    0.35  1.0000
 -14 -14   3    1190    1098   1249   -0.16   -0.35  1.0000
 -14  14   3    1049     816   1144    0.28   -0.28  1.0000
  12 -14  -3     326     667    438   -0.56    0.12  1.0000
  12  14  -3     596     648    707    0.43    0.04  1.0000
 -12 -14   3     599     649    710    0.43   -0.04  1.0000
 -12  14   3     856     669   1032   -0.56   -0.12  1.0000
  10 -14  -3   27950     863  27947    0.00    0.07  1.0000
  10  14  -3   25998     825  26686   -0.42    0.14  1.0000
 -10  14   3   27630    1147  27627    0.00   -0.07  1.0000
 -10 -14   3   25660     820  26343   -0.42   -0.14  1.0000
   8 -14  -3    7868    1168   8220   -0.39   -0.18  1.0000
   8  14  -3    8122     820   8377    0.28    0.10  1.0000
  -8  14   3    8576     868   8943   -0.39    0.18  1.0000
  -8 -14   3    6325     844   6551    0.28   -0.10  1.0000
   6  14  -3    1267     654   2007    1.81    0.19  1.0000
  -6 -14   3    1390     656   2161    1.81   -0.19  1.0000
  -6  14   3    1097     978   1918   -2.11    0.28  1.0000
   6 -14  -3    1551     928   2506   -2.11   -0.28  1.0000
  -4  14   3   19608    1106  18367   -0.89    0.07  1.0000
  -4 -14   3   18070     761  17070    0.75    0.23  1.0000
   4  14  -3   18877     747  17854    0.75   -0.23  1.0000
   4 -14  -3   18265    1070  17068   -0.89   -0.07  1.0000
   2  14  -3   70688    1061  74627    1.44   -0.29  1.0000
  -2 -14   3   73719    1085  77741    1.44    0.29  1.0000
   2 -14  -3   73289    1496  78465   -1.86   -0.02  1.0000
   0 -14  -3   18456    1193  19626    0.84    0.12  1.0000
   0  14  -3   20548     815  21541   -0.68    0.25  1.0000
   0 -14  -3   18558    1187  19731    0.84    0.12  1.0000
   0 -14   3   19812     824  20787   -0.68   -0.25  1.0000
  -2 -14  -3   11243    1139  11692   -0.41   -0.32  1.0000
  -2 -14  -3   11269    1269  11718   -0.41   -0.32  1.0000
   2 -14   3   11334    1061  11723    0.36   -0.11  1.0000
   4 -14   3    1607     985   1369    0.67    0.17  1.0000
   4  14   3    1941    1016   1537   -0.96   -0.05  1.0000
   4 -14   3    1395     718   1174    0.67    0.17  1.0000
  -4 -14  -3    2149     931   1723   -0.96    0.05  1.0000
  -6 -14  -3   94390    1740  95454    0.34   -0.25  1.0000
   6  14   3   98537    1796  99624    0.34    0.25  1.0000
   6 -14   3  101590    1551 103477   -0.57    0.56  1.0000
   6 -14   3  100071    1291 101944   -0.57    0.56  1.0000
  -8 -14  -3   22995    1212  22877    0.08   -0.67  1.0000
   8 -14   3   22631     927  22709    0.05    0.33  1.0000
   8  14   3   24653    1243  24531    0.08    0.67  1.0000
  10  14   3      14     971    -60    0.70   -0.24  1.0000
  10 -14   3     335     737    483   -0.74   -0.75  1.0000
 -10 -14  -3    1388     983   1663    0.70    0.24  1.0000
  12  14   3    2977     660   2875   -0.18   -0.49  1.0000
  12 -14   3    3822     935   3755    0.11    0.02  1.0000
 -12 -14  -3    3141     679   3037   -0.18    0.49  1.0000
  14  14   3    6228    1108   5982    0.31    0.13  1.0000
 -14 -14  -3    5129     822   4906    0.31   -0.13  1.0000
  14 -14   3    6622     800   6182   -0.54    0.26  1.0000
  16  14   3    4536     763   4848    0.44    0.24  1.0000
 -16 -14  -3    4251    1122   4553    0.44   -0.24  1.0000
  16 -14   3    2183    1218   2436   -0.51    0.41  1.0000
 -17 -15   3    6287     957   6663   -0.47    0.07  1.0000
  17  15  -3    7733    1273   8149   -0.47   -0.07  1.0000
  17 -15  -3    5495    1270   5729    0.30    0.16  1.0000
 -17  15   3    8503    1336   8794    0.30   -0.16  1.0000
  15 -15  -3    1221    1051   1323   -0.25   -0.14  1.0000
 -15 -15   3     809    1052    848    0.02    0.28  1.0000
  15  15  -3       2     737  -1462    0.02   -0.28  1.0000
 -15  15   3       2     784   -248   -0.25    0.14  1.0000
  13 -15  -3   35122     825  35306    0.09   -0.17  1.0000
 -13 -15   3   33516     812  33584   -0.03    0.18  1.0000
  13  15  -3   32443    1027  32510   -0.03   -0.18  1.0000
 -13  15   3   35974     849  36160    0.09    0.17  1.0000
  11 -15  -3    2185     705   2482    0.58   -0.22  1.0000
 -11  15   3    3011     722   3357    0.58    0.22  1.0000
  11  15  -3    3564     686   3809   -0.40   -0.02  1.0000
 -11 -15   3    3711     685   3961   -0.40    0.02  1.0000
   9 -15  -3       8    1040   -213   -0.56    0.03  1.0000
   9  15  -3    1280     729   1001    0.89   -0.10  1.0000
  -9  15   3     460     766    348   -0.56   -0.03  1.0000
  -9 -15   3    2489     727   2095    0.89    0.10  1.0000
  -7  15   3  366532    2084 377638    1.80   -0.27  1.0000
   7 -15  -3  379738    2289 391041    1.80    0.27  1.0000
  -7 -15   3  386152    2089 397605   -1.81    0.12  1.0000
   7  15  -3  367674    1861 378852   -1.81   -0.12  1.0000
  -5  15   3    2331     981   2982    1.28   -0.22  1.0000
   5  15  -3    2068     655   2559   -1.01   -0.05  1.0000
   5 -15  -3    2673     678   3367    1.28    0.22  1.0000
  -5 -15   3    2450     655   2983   -1.01    0.05  1.0000
  -3 -15   3  129886    1260 134553   -1.25   -0.47  1.0000
   3  15  -3  130922    1439 135608   -1.25    0.47  1.0000
   3 -15  -3  127752    1672 133408    1.55    0.07  1.0000
   1  15  -3   60593    1222  62208   -0.65   -0.07  1.0000
  -1 -15   3   58089    1227  59670   -0.65    0.07  1.0000
   1 -15  -3   60820    1461  63117    0.92   -0.14  1.0000
   1 -15  -3   58970    1426  61232    0.92   -0.14  1.0000
   1 -15   3    4107     720   3164    1.54    0.16  1.0000
  -1 -15  -3    4460    1015   3436   -1.64    0.12  1.0000
  -1 -15  -3    3706     970   2778   -1.64    0.12  1.0000
   3 -15   3  131405    1318 137200   -1.56    0.02  1.0000
  -3 -15  -3  130834    1953 137683    1.84    0.19  1.0000
   5 -15   3   14628    1032  15232    0.47   -0.29  1.0000
   5  15   3   14829    1088  15192   -0.29    0.01  1.0000
   5 -15   3   15005     793  15616    0.47   -0.29  1.0000
  -5 -15  -3   14880    1027  15244   -0.29   -0.01  1.0000
   7 -15   3  113636    1317 113204    0.15   -0.76  1.0000
   7  15   3  109383    1761 109248   -0.07   -0.80  1.0000
  -7 -15  -3  107170    1707 107036   -0.07    0.80  1.0000
   7 -15   3  112838    1554 112408    0.15   -0.76  1.0000
  -9 -15  -3   28282    1173  27526   -0.44    0.18  1.0000
   9  15   3   28909    1179  28145   -0.44   -0.18  1.0000
   9 -15   3   30525    1166  29830    0.42    0.34  1.0000
  11  15   3    1049     923    981   -0.42    0.58  1.0000
  11 -15   3     762     973    690    0.46    0.45  1.0000
 -11 -15  -3     161     943    128   -0.42   -0.58  1.0000
  13 -15   3   37781     985  37960   -0.09   -0.12  1.0000
  13  15   3   39266    1299  39742    0.24    0.17  1.0000
 -13 -15  -3   36882    1035  37344    0.24   -0.17  1.0000
  15  15   3    7028     790   6582   -0.51   -0.30  1.0000
 -15 -15  -3    8782     800   8283   -0.51    0.30  1.0000
  15 -15   3    8626    1092   8018    0.63   -0.46  1.0000
 -16 -16   3    7044     815   6793    0.31   -0.13  1.0000
  16 -16  -3    7017    1121   7005   -0.01   -0.11  1.0000
  16  16  -3   10844    1078  10532    0.31    0.13  1.0000
 -16  16   3    9860     835   9846   -0.01    0.11  1.0000
  14 -16  -3       2    1068   -267    0.18    0.17  1.0000
 -14 -16   3       4     744  -1293   -0.17   -0.33  1.0000
  14  16  -3    1211    1052   1101   -0.17    0.33  1.0000
 -14  16   3       2     797   -218    0.18   -0.17  1.0000
  12 -16  -3    5865     938   5427   -0.55    0.28  1.0000
 -12  16   3    6045     968   5600   -0.55   -0.28  1.0000
 -12 -16   3    6541     928   6137    0.51    0.01  1.0000
  12  16  -3    6125     915   5734    0.51   -0.01  1.0000
  10 -16  -3   24270    1085  24547    0.18    0.14  1.0000
 -10 -16   3   24704    1052  25491   -0.50   -0.06  1.0000
  10  16  -3   22907     795  23665   -0.50    0.06  1.0000
 -10  16   3   23577    1125  23850    0.18   -0.14  1.0000
  -8  16   3   54627    1332  54142   -0.21    0.11  1.0000
   8  16  -3   50153     942  49680    0.21    0.01  1.0000
   8 -16  -3   52134    1292  51660   -0.21   -0.11  1.0000
  -8 -16   3   53993    1235  53502    0.21   -0.01  1.0000
  -6  16   3  110985    1332 103508   -2.27    0.34  1.0000
  -6 -16   3  109899    1188 102800    2.15   -0.16  1.0000
   6 -16  -3  111872    1294 104365   -2.27   -0.34  1.0000
   6  16  -3  107389    1189 100372    2.15    0.16  1.0000
   4  16  -3   61233    1144  60328    0.35   -0.32  1.0000
  -4 -16   3   62050    1148  61139    0.35    0.32  1.0000
   4 -16  -3   61793    1272  60349   -0.57   -0.10  1.0000
   2 -16  -3   93787    1532  86549   -2.38    0.01  1.0000
   2  16  -3   96270    1296  90331    1.93   -0.24  1.0000
  -2 -16   3   92156    1311  86348    1.93    0.24  1.0000
   2 -16  -3   92634    1486  85442   -2.38    0.01  1.0000
   0 -16  -3   29483    1251  32344    1.62    0.15  1.0000
   0  16  -3   29197     852  32005   -1.60    0.14  1.0000
   0 -16  -3   28527    1224  31343    1.62    0.15  1.0000
   0 -16   3   29715     880  32548   -1.60   -0.14  1.0000
  -2 -16  -3   25231    1175  25126   -0.08   -0.28  1.0000
   2 -16   3   24610    1100  24814   -0.13   -0.09  1.0000
  -2 -16  -3   25258    1213  25153   -0.08   -0.28  1.0000
   4 -16   3   47914     940  45073    1.30    0.08  1.0000
  -4 -16  -3   45329    1267  42337   -1.42    0.05  1.0000
   4 -16   3   44656     920  41915    1.30    0.08  1.0000
   6 -16   3   11036    1254  12264   -1.17    0.51  1.0000
  -6 -16  -3    9843    1171  10843    1.03   -0.53  1.0000
   6  16   3   10273    1237  11294    1.03    0.53  1.0000
   6 -16   3    9470     879  10609   -1.17    0.51  1.0000
   8  16   3   14530    1144  14187   -0.35    0.71  1.0000
  -8 -16  -3   14429    1108  14087   -0.35   -0.71  1.0000
   8 -16   3   16007    1135  15653    0.33    0.51  1.0000
 -10 -16  -3    8686     741   9602    0.98    0.45  1.0000
  10  16   3    8645    1013   9559    0.98   -0.45  1.0000
  10 -16   3    8470     756   9432   -1.06   -0.69  1.0000
  12 -16   3   10213     978   9954    0.27   -0.13  1.0000
  12  16   3   10870     974  10608   -0.29   -0.42  1.0000
 -12 -16  -3   11376     980  11108   -0.29    0.42  1.0000
  14  16   3    3302    1075   3447    0.23    0.15  1.0000
  14 -16   3    3166     797   3424   -0.41    0.24  1.0000
 -14 -16  -3    4070     799   4230    0.23   -0.15  1.0000
  16  16   3    2478     907   2630    0.28    0.19  1.0000
 -16 -16  -3    4234     939   4432    0.28   -0.19  1.0000
  16 -16   3    5010    1285   5260   -0.28    0.44  1.0000
 -17 -17   3    3324     872   3523   -0.34    0.06  1.0000
  17 -17  -3    3256    1222   3327    0.12    0.01  1.0000
  17  17  -3    2567     873   2742   -0.34   -0.06  1.0000
 -17  17   3    3851     922   3928    0.12   -0.01  1.0000
  15 -17  -3    1717    1057   1679   -0.08    0.12  1.0000
 -15 -17   3       2    1057   -806   -0.14    0.26  1.0000
  15  17  -3    1931     738   2016   -0.14   -0.26  1.0000
 -15  17   3     948     782    920   -0.08   -0.12  1.0000
  13 -17  -3   12901    1161  12739    0.15   -0.35  1.0000
 -13 -17   3   10808     849  10831    0.02    0.15  1.0000
 -13  17   3   12974    1191  12812    0.15    0.35  1.0000
  13  17  -3   13626    1114  13652    0.02   -0.15  1.0000
  11 -17  -3    3919     984   4241    0.48   -0.26  1.0000
 -11 -17   3    6566     691   6931   -0.44   -0.02  1.0000
 -11  17   3    8456    1006   8926    0.48    0.26  1.0000
  11  17  -3    7467     674   7856   -0.44    0.02  1.0000
  -9 -17   3   10142    1004   9210    0.94   -0.05  1.0000
   9  17  -3   11590     715  10592    0.94    0.05  1.0000
  -9  17   3    9995    1087   9276   -0.72    0.04  1.0000
   9 -17  -3   11384    1058  10616   -0.72   -0.04  1.0000
  -7  17   3      87     805   -376    1.83   -0.24  1.0000
  -7 -17   3       6    1062    128   -1.94    0.03  1.0000
   7 -17  -3     440    1085    898    1.83    0.24  1.0000
   7  17  -3      96     758  -1235   -1.94   -0.03  1.0000
   5  17  -3   42522    1261  44430   -0.90    0.06  1.0000
   5 -17  -3   44789    1353  47206    1.11    0.25  1.0000
  -5 -17   3   48579    1266  50617   -0.90   -0.06  1.0000
  -3 -17   3    2004     652   2576   -1.15   -0.39  1.0000
   3 -17  -3    1014     671   1560    1.52    0.03  1.0000
   3  17  -3    1749     915   2285   -1.15    0.39  1.0000
   1 -17  -3   20079    1135  21325    0.85   -0.13  1.0000
   1 -17  -3   20544    1140  21804    0.85   -0.13  1.0000
  -1 -17   3   17688     796  18545   -0.63    0.01  1.0000
   1  17  -3   20077    1034  20989   -0.63   -0.01  1.0000
   1 -17   3     987     943   1875    2.44    0.10  1.0000
  -1 -17  -3      32     968    294   -2.38    0.04  1.0000
  -1 -17  -3     266     924    786   -2.38    0.04  1.0000
   3 -17   3    2204     677   1426   -1.82   -0.02  1.0000
  -3 -17  -3    1460     891    781    2.04    0.13  1.0000
   5  17   3   75694    1649  74037   -0.60   -0.11  1.0000
  -5 -17  -3   75364    1559  73711   -0.60    0.11  1.0000
   5 -17   3   75449    1150  73803    0.59   -0.10  1.0000
   5 -17   3   76232    1164  74577    0.59   -0.10  1.0000
   7 -17   3     254     805    341    0.33   -0.76  1.0000
  -7 -17  -3    1142    1037   1476   -0.19    0.94  1.0000
   7 -17   3     918    1108   1087    0.33   -0.76  1.0000
   7  17   3     336     770    525   -0.19   -0.94  1.0000
  -9 -17  -3    7128    1022   7408   -0.32   -0.01  1.0000
   9 -17   3    8733     766   9113    0.39    0.16  1.0000
   9  17   3    6678     756   6949   -0.32    0.01  1.0000
 -11 -17  -3     147     903    232   -0.53   -0.57  1.0000
  11  17   3     594     629    761   -0.53    0.57  1.0000
  11 -17   3      31     651     88    0.59    0.49  1.0000
  13  17   3    1150     781   1258    0.30    0.07  1.0000
  13 -17   3    1515     799   1600   -0.21    0.03  1.0000
 -13 -17  -3    2254    1109   2404    0.30   -0.07  1.0000
  15  17   3    3598    1055   3820   -0.36   -0.17  1.0000
 -15 -17  -3    2862    1099   3060   -0.36    0.17  1.0000
  15 -17   3    2515    1102   2747    0.45   -0.44  1.0000
  16 -18  -3   10046    1282  10082   -0.04   -0.19  1.0000
 -16 -18   3   10635    1260  11039    0.38   -0.13  1.0000
  16  18  -3    8497     927   8859    0.38    0.13  1.0000
 -16  18   3    9536     979   9571   -0.04    0.19  1.0000
  14 -18  -3    3508    1074   3552   -0.07    0.09  1.0000
 -14 -18   3    5475    1063   5422   -0.09   -0.22  1.0000
  14  18  -3    4504     749   4456   -0.09    0.22  1.0000
 -14  18   3    3157     811   3199   -0.07   -0.09  1.0000
  12 -18  -3    1640     891   1848   -0.42    0.47  1.0000
 -12 -18   3    1508     620   1652    0.36   -0.03  1.0000
 -12  18   3     907     664   1062   -0.42   -0.47  1.0000
  12  18  -3    2011     873   2176    0.36    0.03  1.0000
  10 -18  -3   41524     885  41139    0.19    0.08  1.0000
 -10 -18   3   37056    1085  36403   -0.33    0.08  1.0000
 -10  18   3   36880     912  36517    0.19   -0.08  1.0000
  10  18  -3   40071    1084  39392   -0.33   -0.08  1.0000
  -8  18   3    2613     758   2531   -0.16    0.04  1.0000
  -8 -18   3    1907     712   1825    0.18    0.13  1.0000
   8  18  -3    1627     708   1551    0.18   -0.13  1.0000
   8 -18  -3    3232     730   3141   -0.16   -0.04  1.0000
   6  18  -3   16940     825  14195    2.18    0.00  1.0000
   6 -18  -3   16961     866  14193   -2.21   -0.29  1.0000
  -6 -18   3   19378    1127  16433    2.18    0.00  1.0000
  -4 -18   3   24123    1208  24295    0.09    0.30  1.0000
   4  18  -3   23514     886  23683    0.09   -0.30  1.0000
   4 -18  -3   24798    1259  25463   -0.41   -0.12  1.0000
   2 -18  -3    8517    1226   6616   -2.17    0.04  1.0000
  -2 -18   3    7504     860   5957    1.86    0.14  1.0000
   2 -18  -3    8230     877   6363   -2.17    0.04  1.0000
   2  18  -3    8608     833   6945    1.86   -0.14  1.0000
   0 -18  -3   76477    1415  71456    1.83    0.12  1.0000
   0 -18  -3   76873    1446  71839    1.83    0.12  1.0000
   0 -18   3   81280    1249  75931   -1.89   -0.05  1.0000
  -2 -18  -3    6519    1168   6277    0.29   -0.12  1.0000
   2 -18   3    7354    1194   6933   -0.50   -0.04  1.0000
  -2 -18  -3    5556    1247   5333    0.29   -0.12  1.0000
   4 -18   3   10318     888  11812    1.40    0.00  1.0000
  -4 -18  -3   10365     881  11876   -1.42    0.04  1.0000
   4 -18   3   11891     907  13491    1.40    0.00  1.0000
   6 -18   3    7786    1110   6582   -1.45    0.30  1.0000
  -6 -18  -3    5359    1066   4451    1.41   -0.64  1.0000
   6 -18   3    5372     853   4380   -1.45    0.30  1.0000
   6  18   3    6950    1130   5913    1.41    0.64  1.0000
   8  18   3    5038     996   4733   -0.42    0.55  1.0000
  -8 -18  -3    3150     712   2908   -0.42   -0.55  1.0000
   8 -18   3    4996    1023   4762    0.32    0.51  1.0000
   8 -18   3    3036    1080   2853    0.32    0.51  1.0000
 -10 -18  -3   20041     810  18734    0.95    0.51  1.0000
  10 -18   3   19559    1037  18090   -1.08   -0.47  1.0000
  10  18   3   19863    1041  18562    0.95   -0.51  1.0000
 -12 -18  -3    7673    1147   7875   -0.20    0.29  1.0000
  12  18   3    6770    1113   6960   -0.20   -0.29  1.0000
  12 -18   3    5994     829   6177    0.20   -0.33  1.0000
  14  18   3     941    1038    975    0.12    0.09  1.0000
  14 -18   3     588    1081    647   -0.25    0.19  1.0000
 -14 -18  -3     285    1093    304    0.12   -0.09  1.0000
  16  18   3    1856    1216   1791    0.14    0.06  1.0000
 -16 -18  -3    1790     893   1726    0.14   -0.06  1.0000
  16 -18   3    2172     873   2098   -0.13    0.37  1.0000
  15 -19  -3    1831     756   1770    0.20    0.32  1.0000
 -15 -19   3    2383    1052   2218   -0.33    0.12  1.0000
  15  19  -3     674     745    587   -0.33   -0.12  1.0000
 -15  19   3    1952     778   1889    0.20   -0.32  1.0000
  13 -19  -3    5194    1105   5046    0.15   -0.50  1.0000
 -13 -19   3    4764    1085   4875    0.18    0.14  1.0000
 -13  19   3    7444    1142   7268    0.15    0.50  1.0000
  13  19  -3    4249     793   4354    0.18   -0.14  1.0000
  11 -19  -3    5429     668   5141    0.37   -0.21  1.0000
 -11  19   3    4409     961   4150    0.37    0.21  1.0000
 -11 -19   3    5010     899   4747   -0.38   -0.06  1.0000
  11  19  -3    5410     650   5136   -0.38    0.06  1.0000
  -9  19   3   11555    1059  12156   -0.55    0.00  1.0000
  -9 -19   3   10143     729  10836    0.65   -0.19  1.0000
   9  19  -3    8615    1008   9255    0.65    0.19  1.0000
   9 -19  -3   10839    1024  11422   -0.55    0.00  1.0000
   7  19  -3   13160    1038  11212   -1.74    0.13  1.0000
  -7 -19   3   11529     758   9711   -1.74   -0.13  1.0000
   7 -19  -3   11088     775   9359    1.69    0.11  1.0000
  -5 -19   3   17483    1140  18647   -0.87   -0.16  1.0000
   5  19  -3   18257     847  19446   -0.87    0.16  1.0000
   5 -19  -3   17506    1198  18980    1.09    0.24  1.0000
   3 -19  -3   76107    1488  72902    1.16    0.03  1.0000
   3 -19  -3   77790    1527  74550    1.16    0.03  1.0000
  -3 -19   3   77340    1387  75084   -0.82   -0.20  1.0000
   3  19  -3   74022    1377  71815   -0.82    0.20  1.0000
   1 -19  -3  118609    1512 116438    0.62   -0.06  1.0000
   1 -19  -3  122538    1769 120331    0.62   -0.06  1.0000
  -1 -19   3  126492    1570 124536   -0.55    0.00  1.0000
   1  19  -3  122969    1283 121041   -0.55    0.00  1.0000
   1 -19   3    2033    1187   1080    2.49    0.08  1.0000
  -1 -19  -3    2073    1180   1149   -2.35   -0.05  1.0000
  -1 -19  -3    2468     811   1448   -2.35   -0.05  1.0000
  -3 -19  -3   59681    1461  55699    1.64    0.01  1.0000
   3 -19   3   64267    1373  60409   -1.53   -0.06  1.0000
   5 -19   3    6009     848   6539    0.65    0.10  1.0000
  -5 -19  -3    6388    1075   6949   -0.71    0.18  1.0000
   5 -19   3    5890     816   6415    0.65    0.10  1.0000
   7  19   3     671     724    894   -0.43   -0.80  1.0000
   7 -19   3      13     764   -422    0.53   -0.50  1.0000
  -7 -19  -3     665     973    887   -0.43    0.80  1.0000
   7 -19   3     964     727   1206    0.53   -0.50  1.0000
   9 -19   3    9490    1058   9811    0.33   -0.02  1.0000
  -9 -19  -3   10060     978  10282   -0.20   -0.16  1.0000
   9  19   3    8664    1003   8870   -0.20    0.16  1.0000
   9 -19   3    8764     760   9073    0.33   -0.02  1.0000
 -11 -19  -3     375    1109    269   -0.49   -0.43  1.0000
  11 -19   3      15    1136    -59    0.59    0.48  1.0000
  11  19   3     940    1090    768   -0.49    0.43  1.0000
  13  19   3   43677    1317  43275    0.19    0.02  1.0000
  13 -19   3   44926    1304  44527   -0.18    0.15  1.0000
 -13 -19  -3   40939    1087  40550    0.19   -0.02  1.0000
  15  19   3     918     880    964   -0.15   -0.01  1.0000
  15 -19   3     593     888    676    0.24   -0.33  1.0000
 -15 -19  -3     780     898    823   -0.15    0.01  1.0000
  16 -20  -3    5110     888   5187   -0.12   -0.23  1.0000
 -16 -20   3    3441     875   3667    0.37   -0.08  1.0000
 -16  20   3    2970    1287   3029   -0.12    0.23  1.0000
  16  20  -3    2424    1220   2614    0.37    0.08  1.0000
  14 -20  -3       2     735   -203   -0.25    0.01  1.0000
 -14 -20   3     100     748    106   -0.05   -0.06  1.0000
 -14  20   3       2     767   -201   -0.25   -0.01  1.0000
  14  20  -3       0     741   -496   -0.05    0.06  1.0000
 -12  20   3    4407    1140   4577   -0.18   -0.53  1.0000
 -12 -20   3    3416     776   3430    0.01   -0.09  1.0000
  12  20  -3    2043     790   2054    0.01    0.09  1.0000
  12 -20  -3    2019    1122   2132   -0.18    0.53  1.0000
 -10  20   3    9920     733   9923   -0.01    0.08  1.0000
 -10 -20   3    8276     676   8253   -0.01    0.21  1.0000
  10  20  -3    6195     951   6175   -0.01   -0.21  1.0000
  10 -20  -3    8311     712   8314   -0.01   -0.08  1.0000
   8  20  -3    4147     697   4048    0.19   -0.24  1.0000
  -8 -20   3    4616     968   4511    0.19    0.24  1.0000
   8 -20  -3    4190    1009   4043   -0.23    0.00  1.0000
   6  20  -3    6259     744   7924    1.95   -0.16  1.0000
   6 -20  -3    4692     767   6214   -2.04   -0.14  1.0000
  -6 -20   3    5844    1035   7456    1.95    0.16  1.0000
   4  20  -3    2008     764   2028   -0.01   -0.18  1.0000
  -4 -20   3     925     766    938   -0.01    0.18  1.0000
   4 -20  -3     544     791    655   -0.41   -0.17  1.0000
   2 -20  -3  102721    1684 107653   -1.50    0.00  1.0000
   2  20  -3   95138    1178  99649    1.43   -0.02  1.0000
  -2 -20   3  101043    1250 105690    1.43    0.02  1.0000
   2 -20  -3   94651    1381  99388   -1.50    0.00  1.0000
   0 -20  -3    5453    1167   4439    1.44    0.04  1.0000
   0 -20  -3    5370     856   4364    1.44    0.04  1.0000
   0 -20   3    5666     841   4551   -1.56   -0.07  1.0000
   2 -20   3    9934     859   9330   -0.61    0.00  1.0000
  -2 -20  -3   12385    1166  11830    0.50    0.05  1.0000
  -2 -20  -3   10637    1222  10123    0.50    0.05  1.0000
   4 -20   3     274    1113    463    1.05   -0.08  1.0000
   4 -20   3    1244    1121   1621    1.05   -0.08  1.0000
  -4 -20  -3    1787    1042   2233   -1.07    0.04  1.0000
  -6 -20  -3    1988     987   1355    1.46   -0.56  1.0000
   6  20   3    2627     731   1890    1.46    0.56  1.0000
   6 -20   3    1460     764    983   -1.44    0.01  1.0000
   6 -20   3    1392     743    927   -1.44    0.01  1.0000
  -8 -20  -3      65     650     41   -0.22   -0.29  1.0000
   8 -20   3       3     982   -596    0.11    0.34  1.0000
   8 -20   3    1851     715   1765    0.11    0.34  1.0000
   8  20   3       4     941    -20   -0.22    0.29  1.0000
 -10 -20  -3      15     888    -20    0.63    0.43  1.0000
  10  20   3    1028     892   1278    0.63   -0.43  1.0000
  10 -20   3      18     674   -329   -0.80   -0.24  1.0000
  10 -20   3    1587     677   1939   -0.80   -0.24  1.0000
 -12 -20  -3   13864    1143  13890   -0.01    0.15  1.0000
  12 -20   3   11512    1158  11562    0.02   -0.44  1.0000
  12  20   3   11913     866  11937   -0.01   -0.15  1.0000
  14  20   3    2534     764   2532    0.01   -0.02  1.0000
  14 -20   3    3241     776   3197   -0.07    0.12  1.0000
 -14 -20  -3    2591     758   2589    0.01    0.02  1.0000
  15 -21  -3       8     888  -1255    0.39    0.37  1.0000
 -15 -21   3      19     873     39   -0.38   -0.05  1.0000
 -15  21   3     259    1292    333    0.39   -0.37  1.0000
  15  21  -3    1428     852   1579   -0.38    0.05  1.0000
  13 -21  -3     473     759    586   -0.03   -0.49  1.0000
 -13 -21   3     947     743   1088    0.43    0.13  1.0000
  13  21  -3    1203    1040   1362    0.43   -0.13  1.0000
 -13  21   3       6     774   -385   -0.03    0.49  1.0000
 -11 -21   3       2     769    -10   -0.25   -0.09  1.0000
 -11  21   3     740     836    663    0.29    0.12  1.0000
  11  21  -3     986    1092    907   -0.25    0.09  1.0000
  11 -21  -3     841     805    759    0.29   -0.12  1.0000
   9  21  -3    1615     653   1542    0.19    0.28  1.0000
  -9 -21   3    1671     639   1597    0.19   -0.28  1.0000
   9 -21  -3    1606     950   1536   -0.18    0.09  1.0000
   7  21  -3   40453     900  43187   -1.32    0.25  1.0000
  -7 -21   3   42550     905  45353   -1.32   -0.25  1.0000
   7 -21  -3   40007     958  42923    1.42   -0.02  1.0000
  -5 -21   3     953     720   1247   -0.87   -0.16  1.0000
   5 -21  -3     989    1041   1407    1.19    0.18  1.0000
   5  21  -3     613     715    852   -0.87    0.16  1.0000
   3 -21  -3      14     777   -237    0.72    0.12  1.0000
  -3 -21   3     546    1065    652   -0.43   -0.02  1.0000
   3  21  -3       5     747   -836   -0.43    0.02  1.0000
   3 -21  -3      14    1100   -497    0.72    0.12  1.0000
   1 -21  -3    2036     804   2225    0.41    0.05  1.0000
   1 -21  -3    2201    1136   2397    0.41    0.05  1.0000
  -1 -21   3    2029     793   2242   -0.46    0.04  1.0000
   1  21  -3    2680     769   2925   -0.46   -0.04  1.0000
  -1 -21  -3   20210    1257  22687   -1.67   -0.07  1.0000
  -1 -21  -3   20722    1269  23229   -1.67   -0.07  1.0000
   1 -21   3   21151    1206  24007    1.88    0.12  1.0000
  -3 -21  -3     349    1022    560    0.98   -0.11  1.0000
   3 -21   3     325     773    516   -0.95   -0.07  1.0000
   5 -21   3    4944     759   4489    0.66    0.25  1.0000
  -5 -21  -3    4222    1010   3810   -0.65    0.18  1.0000
   5 -21   3    5723    1083   5233    0.66    0.25  1.0000
   7 -21   3    2780     736   2418    0.70   -0.15  1.0000
  -7 -21  -3    4531     945   4096   -0.67    0.51  1.0000
   7 -21   3    4874     749   4390    0.70   -0.15  1.0000
   7  21   3    3977    1008   3570   -0.67   -0.51  1.0000
   9 -21   3    6537     716   6384    0.19   -0.14  1.0000
  -9 -21  -3    8446     955   8397   -0.05   -0.22  1.0000
   9 -21   3    8432     720   8258    0.19   -0.14  1.0000
   9  21   3    7403     974   7357   -0.05    0.22  1.0000
 -11 -21  -3    1154    1080   1275   -0.33   -0.24  1.0000
  11  21   3     386    1085    457   -0.33    0.24  1.0000
  11 -21   3    1933    1093   2163    0.46    0.43  1.0000
  11 -21   3      10     823    -57    0.46    0.43  1.0000
 -13 -21  -3    1475    1083   1482    0.02   -0.03  1.0000
  13  21   3    3071    1062   3081    0.02    0.03  1.0000
  13 -21   3     573     794    595   -0.08    0.17  1.0000
  14 -22  -3     308    1162    344   -0.20   -0.04  1.0000
 -14 -22   3    2523    1123   2490   -0.10    0.07  1.0000
 -14  22   3       1     773   -951   -0.20    0.04  1.0000
  14  22  -3    2034    1121   2005   -0.10   -0.07  1.0000
  12 -22  -3    7838     807   7913    0.11    0.46  1.0000
 -12  22   3   10372    1154  10459    0.11   -0.46  1.0000
  12  22  -3    6744     781   7033   -0.35    0.13  1.0000
 -12 -22   3    7350     782   7652   -0.35   -0.13  1.0000
  10  22  -3   43297     952  42647    0.30   -0.27  1.0000
 -10 -22   3   41356     970  40721    0.30    0.27  1.0000
  10 -22  -3   45215    1042  44655   -0.25   -0.16  1.0000
   8  22  -3       3     656  -1463    0.22   -0.28  1.0000
  -8 -22   3       3     925  -1397    0.22    0.28  1.0000
   8 -22  -3     215     673    177   -0.30   -0.01  1.0000
   6  22  -3   81486    1239  77119    1.53   -0.23  1.0000
   6 -22  -3   78355    1106  73540   -1.73    0.01  1.0000
  -6 -22   3   80436    1260  76098    1.53    0.23  1.0000
   4 -22  -3   48018    1026  46800   -0.56   -0.25  1.0000
  -4 -22   3   47958    1177  47781    0.08    0.02  1.0000
   4  22  -3   47200     936  47024    0.08   -0.02  1.0000
[truncated: 348,139 more chars]
